# Supplementary material for: Nucleosome Positioning around Transcription Start Site Correlates with Gene Expression Only for Active Chromatin State in Drosophila Interphase Chromosomes
Source: Int J Mol Sci. 2020 Dec 5;21(23):9282. doi: 10.3390/ijms21239282 (PMC7730318; doi:10.3390/ijms21239282)
Supplement: Supplementary file 1 [file ijms-21-09282-s001.zip]

Archive with 3 entries (2 files):
- ijms-1006284-supplementary/
- ijms-1006284-supplementary/ijms-1006284-supplementary.pdf
- ijms-1006284-supplementary/ijms-1006284-supplementary.xlsx
