# Supplementary material for: Nucleosome Positioning around Transcription Start Site Correlates with Gene Expression Only for Active Chromatin State in Drosophila Interphase Chromosomes
Source: Int J Mol Sci. 2020 Dec 5;21(23):9282. doi: 10.3390/ijms21239282 (PMC7730318; doi:10.3390/ijms21239282)
Supplement: Supplementary file 1 [file ijms-21-09282-s001.zip › ijms-1006284-supplementary/ijms-1006284-supplementary.xlsx]

## Sheet: Лист1
Table S1. The list and description of genes used in analysis. Description of each gene presents the chromosome location, the transcription start site (TSS) and strand, FlyBase gene ID, the breadth of expression (BoE), the transcription level (RPKM in S2 cells) and finally '+' symbol denotes the mapping of (-300;+200) region of a gene relative to TSS to Aquamarine or Not-Aquamarine domains of 4-st…
Chromosome	TSS	Strand	FlyBase ID	BoE	RPKM	Aquamarine	Not-Aquamarine (Lazurite, Malachite, Ruby)	Yellow or Red	Not-Yellow and Not-Red (Green, Blue or Black)
chr2L	7529	+	FBgn0031208	5	0		+		+
chr2L	21376	-	FBgn0002121	21	22	+			+
chr2L	21952	+	FBgn0031209	0	0				+
chr2L	65404	-	FBgn0051973	16	0	+
chr2L	66584	+	FBgn0067779	25	12	+		+
chr2L	71757	+	FBgn0031213	27	24	+		+
chr2L	76348	+	FBgn0031214	0	0		+	+
chr2L	87387	-	FBgn0002931	4	1	+		+
chr2L	94739	+	FBgn0031216	23	9	+		+
chr2L	102380	+	FBgn0031217	28	35	+		+
chr2L	106732	-	FBgn0026787	19	10	+		+
chr2L	106903	+	FBgn0005278	29	84	+		+
chr2L	114726	+	FBgn0031228	29	37	+		+
chr2L	116488	-	FBgn0031219	1	0				+
chr2L	121754	-	FBgn0031220	18	242	+		+
chr2L	130791	-	FBgn0025683	29	232			+
chr2L	132060	+	FBgn0001142	29	96	+		+
chr2L	140992	-	FBgn0051975	0	8		+	+
chr2L	143091	-	FBgn0051974	19	1	+		+
chr2L	143323	+	FBgn0031224	29	104	+		+
chr2L	153300	-	FBgn0259818	1	1		+	+
chr2L	155305	-	FBgn0031227	5	13	+		+
chr2L	156029	+	FBgn0031229	29	76	+		+
chr2L	158664	-	FBgn0053635	16	28	+		+
chr2L	159032	+	FBgn0016977	27	25	+		+
chr2L	203779	+	FBgn0031231	28	85	+		+
chr2L	207179	+	FBgn0031232	7	1	+		+
chr2L	207297	-	FBgn0031233	28	39	+		+
chr2L	232253	-	FBgn0031235	5	0		+	+
chr2L	248909	+	FBgn0086902	28	24	+		+
chr2L	252373	-	FBgn0022246	14	50	+		+
chr2L	262203	+	FBgn0031240	6	0		+		+
chr2L	267505	-	FBgn0031239	7	0		+		+
chr2L	269088	+	FBgn0031238	25	29		+		+
chr2L	273715	-	FBgn0086912	26	81	+		+
chr2L	273918	+	FBgn0086856	28	94	+		+
chr2L	277371	-	FBgn0086855	22	31	+		+
chr2L	277587	+	FBgn0003444	13	19	+		+
chr2L	283281	-	FBgn0031244	17	14	+		+
chr2L	289144	-	FBgn0031245	26	20		+		+
chr2L	291751	-	FBgn0025686	7	0			+
chr2L	292419	+	FBgn0031247	28	36	+		+
chr2L	294681	-	FBgn0017457	28	61	+		+
chr2L	295122	+	FBgn0024352	29	344	+		+
chr2L	297880	+	FBgn0020622	29	36	+		+
chr2L	305935	+	FBgn0004611	20	7	+		+
chr2L	319259	-	FBgn0031248	10	0		+		+
chr2L	321248	-	FBgn0031249	10	0		+		+
chr2L	322101	+	FBgn0053127	7	1		+		+
chr2L	329761	-	FBgn0264086	9	0		+		+
chr2L	332335	-	FBgn0051921	9	0		+		+
chr2L	357874	-	FBgn0031250	25	21	+		+
chr2L	378112	+	FBgn0000061	2	0		+		+
chr2L	402198	-	FBgn0031251	15	0		+		+
chr2L	404305	+	FBgn0003278	7	23	+		+
chr2L	414777	-	FBgn0264855	29	49	+		+
chr2L	415067	+	FBgn0263933	28	64	+		+
chr2L	419652	-	FBgn0031252	5	40	+		+
chr2L	419952	+	FBgn0002593	29	2909	+		+
chr2L	421450	-	FBgn0031253	21	98	+		+
chr2L	421771	+	FBgn0031254	0	12	+		+
chr2L	423417	+	FBgn0031255	0	2		+	+
chr2L	431227	+	FBgn0004583	24	47	+		+
chr2L	453024	-	FBgn0015924	29	86	+		+
chr2L	453108	+	FBgn0031256	29	147	+		+
chr2L	455531	+	FBgn0031257	14	1		+
chr2L	473013	+	FBgn0031258	15	2	+		+
chr2L	475016	-	FBgn0027592	15	119		+	+
chr2L	476220	+	FBgn0003963	12	62		+	+
chr2L	479688	-	FBgn0043364	28	35	+		+
chr2L	542580	-	FBgn0010602	29	227	+		+
chr2L	544653	-	FBgn0031260	29	110	+		+
chr2L	545129	+	FBgn0031261	19	31	+		+
chr2L	552454	-	FBgn0005660	3	6	+		+
chr2L	559612	+	FBgn0260933	1	12	+		+
chr2L	560310	-	FBgn0031263	29	165	+		+
chr2L	563347	-	FBgn0031264	17	0	+		+
chr2L	564163	+	FBgn0031265	8	13	+		+
chr2L	568121	-	FBgn0021874	18	41	+		+
chr2L	568340	+	FBgn0031266	26	31	+		+
chr2L	574264	-	FBgn0031267	25	44	+		+
chr2L	574291	+	FBgn0031268	27	12	+		+
chr2L	576896	-	FBgn0013323	1	3	+
chr2L	577486	+	FBgn0023489	9	0				+
chr2L	594810	-	FBgn0010323	0	0	+			+
chr2L	602813	+	FBgn0031270	9	7	+			+
chr2L	621258	-	FBgn0040106	1	0		+		+
chr2L	624617	+	FBgn0040107	2	0		+		+
chr2L	625663	+	FBgn0031273	1	0		+		+
chr2L	714968	-	FBgn0000497	5	0		+		+
chr2L	728412	+	FBgn0011244	5	0		+		+
chr2L	744395	-	FBgn0026438	16	0		+		+
chr2L	750609	+	FBgn0031275	12	0		+		+
chr2L	773547	+	FBgn0031276	2	0		+		+
chr2L	776536	+	FBgn0040725	11	0		+		+
chr2L	779173	+	FBgn0031277	18	0		+		+
chr2L	780482	+	FBgn0041250	0	0		+		+
chr2L	784336	+	FBgn0031279	3	0				+
chr2L	790798	-	FBgn0000442	4	0		+		+
chr2L	810577	+	FBgn0051658	7	27	+		+
chr2L	811584	+	FBgn0086130	9	13	+		+
chr2L	815950	-	FBgn0031281	13	7	+		+
chr2L	815993	+	FBgn0031282	3	6	+		+
chr2L	817950	-	FBgn0031283	2	0		+	+
chr2L	819508	-	FBgn0031284	19	12	+		+
chr2L	819964	+	FBgn0015621	10	20	+		+
chr2L	821422	+	FBgn0031285	29	73	+		+
chr2L	825861	-	FBgn0031286	20	13	+		+
chr2L	825969	+	FBgn0010583	28	18	+		+
chr2L	850702	+	FBgn0020304	29	71	+		+
chr2L	852730	-	FBgn0031287	24	11	+		+
chr2L	852768	+	FBgn0020545	23	18	+		+
chr2L	855337	+	FBgn0031288	4	0	+		+
chr2L	860309	+	FBgn0031289	3	0		+		+
chr2L	865493	-	FBgn0029095	25	32	+		+
chr2L	869857	-	FBgn0020305	27	56	+		+
chr2L	870465	+	FBgn0053526	29	32	+		+
chr2L	877302	+	FBgn0002936	9	0		+	+
chr2L	885141	-	FBgn0031292	2	0		+	+
chr2L	898644	+	FBgn0002563	25	0		+		+
chr2L	914086	+	FBgn0046113	5	0		+		+
chr2L	922793	+	FBgn0028481	12	0		+		+
chr2L	1026897	-	FBgn0031296	6	1		+		+
chr2L	1037246	+	FBgn0031294	24	0		+		+
chr2L	1048053	-	FBgn0031295	6	0		+		+
chr2L	1077815	-	FBgn0003310	27	15	+		+
chr2L	1077948	+	FBgn0015905	8	23	+		+
chr2L	1080911	+	FBgn0031298	29	26	+		+
chr2L	1102504	-	FBgn0031299	15	0		+
chr2L	1108373	-	FBgn0261938	20	7	+		+
chr2L	1108540	+	FBgn0031301	1	0	+		+
chr2L	1112941	+	FBgn0031302	1	0		+	+
chr2L	1128953	-	FBgn0016926	29	10	+		+
chr2L	1129316	+	FBgn0031304	29	50	+		+
chr2L	1134098	-	FBgn0031305	14	0		+		+
chr2L	1134693	+	FBgn0031306	19	0		+		+
chr2L	1143201	+	FBgn0031307	12	23	+			+
chr2L	1147822	+	FBgn0031308	11	28	+		+
chr2L	1150677	-	FBgn0031309	8	54	+		+
chr2L	1150766	+	FBgn0031310	29	161	+		+
chr2L	1158262	-	FBgn0261458	29	335	+		+
chr2L	1159355	-	FBgn0031312	29	162			+
chr2L	1163886	-	FBgn0031313	24	100	+		+
chr2L	1164443	+	FBgn0031314	7	37	+		+
chr2L	1166506	+	FBgn0031315	29	147	+		+
chr2L	1170079	-	FBgn0024314	25	73	+		+
chr2L	1170181	+	FBgn0051922	17	73	+		+
chr2L	1172805	-	FBgn0031317	29	241	+		+
chr2L	1173009	+	FBgn0031318	28	65	+		+
chr2L	1177690	+	FBgn0031319	25	30	+		+
chr2L	1184020	-	FBgn0031320	26	23	+		+
chr2L	1184065	+	FBgn0031321	3	19	+		+
chr2L	1185757	+	FBgn0031322	27	3	+		+
chr2L	1199204	-	FBgn0031323	5	0		+		+
chr2L	1199412	+	FBgn0263080	8	0		+		+
chr2L	1200205	+	FBgn0263081	16	0		+		+
chr2L	1200671	+	FBgn0040723	11	0		+		+
chr2L	1204215	+	FBgn0031324	0	0		+		+
chr2L	1219293	+	FBgn0259229	7	0		+		+
chr2L	1240036	+	FBgn0031327	18	0		+		+
chr2L	1256417	+	FBgn0041097	12	0		+		+
chr2L	1329161	+	FBgn0011294	0	0		+		+
chr2L	1334245	+	FBgn0031331	5	0		+		+
chr2L	1342095	-	FBgn0053923	0	0		+		+
chr2L	1344171	-	FBgn0053922	0	0		+		+
chr2L	1344480	+	FBgn0026141	15	0		+		+
chr2L	1352869	-	FBgn0031332	4	0		+		+
chr2L	1354109	-	FBgn0031333	5	0		+		+
chr2L	1354919	-	FBgn0051924	3	0		+		+
chr2L	1355924	-	FBgn0031335	5	0		+		+
chr2L	1359790	-	FBgn0051659	4	0		+		+
chr2L	1361732	-	FBgn0053126	26	0		+		+
chr2L	1368089	+	FBgn0031337	7	91		+		+
chr2L	1420449	-	FBgn0002543	8	24	+		+
chr2L	1428510	+	FBgn0263320	2	0		+		+
chr2L	1442726	+	FBgn0263321	15	0		+		+
chr2L	1492295	+	FBgn0051928	0	0	+			+
chr2L	1494070	+	FBgn0053128	7	0		+		+
chr2L	1495460	+	FBgn0051926	4	0		+		+
chr2L	1497243	+	FBgn0051661	1	0		+		+
chr2L	1500608	-	FBgn0031343	5	0		+	+
chr2L	1502904	-	FBgn0031344	2	12	+
chr2L	1517478	-	FBgn0031345	1	0		+		+
chr2L	1518148	-	FBgn0001174	0	0		+		+
chr2L	1520387	-	FBgn0264881	1	0		+		+
chr2L	1520491	+	FBgn0026398	0	0		+		+
chr2L	1522697	+	FBgn0026397	0	0		+		+
chr2L	1555129	+	FBgn0261509	6	0		+		+
chr2L	1587155	-	FBgn0031347	5	0		+		+
chr2L	1611157	-	FBgn0051935	28	15	+		+
chr2L	1611410	+	FBgn0031351	10	13	+		+
chr2L	1614160	-	FBgn0021906	29	92	+		+
chr2L	1651258	+	FBgn0086758	17	27	+			+
chr2L	1704902	+	FBgn0011570	29	600	+		+
chr2L	1710421	-	FBgn0031356	29	74	+		+
chr2L	1710462	+	FBgn0031357	26	29	+		+
chr2L	1715851	-	FBgn0086698	4	5	+		+
chr2L	1724388	-	FBgn0031359	28	27	+		+
chr2L	1728732	+	FBgn0000579	29	149	+
chr2L	1729636	-	FBgn0260648	6	32	+		+
chr2L	1729887	+	FBgn0031360	27	32	+		+
chr2L	1732356	-	FBgn0031361	18	18			+
chr2L	1732524	+	FBgn0264494	21	1			+
chr2L	1752122	-	FBgn0027597	18	20	+
chr2L	1752308	+	FBgn0031364	3	0	+
chr2L	1756451	-	FBgn0041249	0	0		+		+
chr2L	1759093	-	FBgn0031365	4	1		+		+
chr2L	1784062	+	FBgn0045497	0	0		+		+
chr2L	1790361	-	FBgn0045498	0	0		+		+
chr2L	1791823	-	FBgn0265138	0	0		+		+
chr2L	1793268	-	FBgn0045500	0	0		+		+
chr2L	1794917	-	FBgn0045501	0	0		+		+
chr2L	1823331	-	FBgn0051933	4	0		+		+
chr2L	1826500	-	FBgn0051664	8	0		+		+
chr2L	1831799	-	FBgn0031367	5	0		+		+
chr2L	1836538	+	FBgn0051665	12	0		+		+
chr2L	1872693	+	FBgn0051663	14	0		+		+
chr2L	1881480	-	FBgn0031372	6	0		+
chr2L	1884059	-	FBgn0031373	3	0
chr2L	1884622	+	FBgn0031374	27	10	+		+
chr2L	1945709	-	FBgn0040719	4	0		+		+
chr2L	1946728	-	FBgn0053673	0	0		+		+
chr2L	1965426	+	FBgn0031375	12	0		+		+
chr2L	1973957	+	FBgn0031376	29	116	+
chr2L	1980755	-	FBgn0031377	19	20	+		+
chr2L	1981176	+	FBgn0031378	12	20	+		+
chr2L	1982217	+	FBgn0031379	29	64	+		+
chr2L	1987758	-	FBgn0001125	29	150	+		+
chr2L	1988290	+	FBgn0031381	29	74	+		+
chr2L	1992160	-	FBgn0043539	2	0		+		+
chr2L	2000058	+	FBgn0053543	12	0		+		+
chr2L	2007193	-	FBgn0040718	29	0		+		+
chr2L	2008456	+	FBgn0040717	20	0		+
chr2L	2009859	+	FBgn0031384	22	4	+		+
chr2L	2036041	-	FBgn0259192	0	0		+		+
chr2L	2037265	-	FBgn0259230	1	0	+		+
chr2L	2037714	+	FBgn0003557	29	80	+		+
chr2L	2045494	+	FBgn0028952	7	4	+		+
chr2L	2054589	+	FBgn0026396	0	0		+		+
chr2L	2083362	+	FBgn0053516	20	11		+		+
chr2L	2109878	-	FBgn0031388	4	0		+		+
chr2L	2129237	-	FBgn0031389	9	9	+		+
chr2L	2130813	+	FBgn0004507	29	40	+		+
chr2L	2145187	-	FBgn0031390	27	52	+		+
chr2L	2147275	-	FBgn0031391	24	35	+		+
chr2L	2147518	+	FBgn0027509	14	59	+		+
chr2L	2151754	+	FBgn0031392	26	64	+		+
chr2L	2155753	+	FBgn0031393	5	2		+	+
chr2L	2178754	-	FBgn0000097	26	97	+		+
chr2L	2190191	+	FBgn0031395	29	106		+	+
chr2L	2197912	-	FBgn0085201	10	0	+		+
chr2L	2206166	-	FBgn0051668	0	0		+		+
chr2L	2209102	-	FBgn0053124	0	0		+		+
chr2L	2212571	-	FBgn0031397	15	1		+	+
chr2L	2214211	-	FBgn0010288	29	328	+		+
chr2L	2214266	+	FBgn0085203	5	7	+		+
chr2L	2216311	-	FBgn0031398	10	22	+		+
chr2L	2217246	-	FBgn0040715	28	20	+		+
chr2L	2217290	+	FBgn0031399	17	13	+		+
chr2L	2220748	+	FBgn0031401	27	51	+		+
chr2L	2226294	-	FBgn0031403	11	35	+		+
chr2L	2226342	+	FBgn0010704	29	113	+		+
chr2L	2236347	+	FBgn0262126	29	64			+
chr2L	2238251	-	FBgn0051679	5	0		+		+
chr2L	2239384	-	FBgn0052463	2	0		+		+
chr2L	2240593	-	FBgn0051682	4	0		+		+
chr2L	2242378	+	FBgn0264979	17	2				+
chr2L	2251275	-	FBgn0011832	0	0		+		+
chr2L	2252341	-	FBgn0042186	6	0		+		+
chr2L	2253045	+	FBgn0042187	4	0		+		+
chr2L	2255050	-	FBgn0031406	6	0		+		+
chr2L	2263442	+	FBgn0031407	4	0		+		+
chr2L	2265321	-	FBgn0054049	1	0		+		+
chr2L	2269119	-	FBgn0250841	8	0		+		+
chr2L	2285163	+	FBgn0031409	2	0		+		+
chr2L	2286873	-	FBgn0051681	6	0		+		+
chr2L	2287933	-	FBgn0261523	1	0		+		+
chr2L	2289416	-	FBgn0031410	7	0		+		+
chr2L	2290738	-	FBgn0028570	5	0		+		+
chr2L	2300103	+	FBgn0051949	4	0		+		+
chr2L	2307948	+	FBgn0031412	6	0		+		+
chr2L	2311680	+	FBgn0031413	5	4		+		+
chr2L	2357356	-	FBgn0031414	12	0	+		+
chr2L	2365273	-	FBgn0014010	29	170	+		+
chr2L	2365345	+	FBgn0261647	20	15	+		+
chr2L	2371524	-	FBgn0031417	18	0			+
chr2L	2374627	-	FBgn0031418	29	59	+		+
chr2L	2374713	+	FBgn0031419	11	5	+		+
chr2L	2375841	+	FBgn0031420	27	13	+		+
chr2L	2381097	+	FBgn0264672	27	16	+		+
chr2L	2383202	+	FBgn0031422	1	2	+		+
chr2L	2385792	-	FBgn0031423	4	0		+	+
chr2L	2390689	-	FBgn0264081	5	0		+		+
chr2L	2391660	+	FBgn0031424	14	0		+		+
chr2L	2415322	-	FBgn0031426	3	0		+		+
chr2L	2416720	-	FBgn0051948	8	0		+		+
chr2L	2417965	-	FBgn0085477	0	0		+		+
chr2L	2420013	-	FBgn0085476	1	0		+	+
chr2L	2420830	+	FBgn0031428	0	1	+		+
chr2L	2424797	+	FBgn0264988	2	0		+		+
chr2L	2428372	+	FBgn0000490	18	0		+		+
chr2L	2492671	-	FBgn0264978	27	19	+		+
chr2L	2492955	+	FBgn0011818	26	14	+		+
chr2L	2518037	-	FBgn0031430	5	0		+		+
chr2L	2552825	-	FBgn0031431	4	0		+		+
chr2L	2564830	-	FBgn0031432	18	0		+		+
chr2L	2573037	-	FBgn0041337	16	0		+	+
chr2L	2575052	-	FBgn0026778	3	7	+		+
chr2L	2576997	-	FBgn0031434	13	3	+		+
chr2L	2577687	+	FBgn0031435	8	4	+		+
chr2L	2580172	-	FBgn0031436	29	102	+		+
chr2L	2580292	+	FBgn0031437	29	99	+		+
chr2L	2585430	-	FBgn0026479	28	53	+		+
chr2L	2591869	+	FBgn0250835	9	0		+		+
chr2L	2609994	+	FBgn0031440	3	0		+		+
chr2L	2620187	+	FBgn0263322	0	0		+		+
chr2L	2647720	-	FBgn0031441	2	0		+		+
chr2L	2647886	+	FBgn0264433	2	0		+		+
chr2L	2652369	-	FBgn0053125	2	0		+		+
chr2L	2653046	+	FBgn0031442	3	0		+		+
chr2L	2654049	+	FBgn0026395	0	0		+		+
chr2L	2655394	+	FBgn0031443	5	0		+		+
chr2L	2665062	+	FBgn0031444	5	0		+		+
chr2L	2669823	+	FBgn0041248	0	0		+		+
chr2L	2677734	+	FBgn0051690	7	0		+		+
chr2L	2696437	-	FBgn0031446	0	0		+		+
chr2L	2725674	+	FBgn0031449	18	14		+		+
chr2L	2739986	+	FBgn0031450	29	132	+		+
chr2L	2744934	-	FBgn0031451	5	5	+		+
chr2L	2745098	+	FBgn0031452	29	145	+		+
chr2L	2752445	+	FBgn0250906	29	153	+		+
chr2L	2753068	-	FBgn0031453	29	357	+		+
chr2L	2759677	-	FBgn0031454	27	31	+		+
chr2L	2759924	+	FBgn0031456	8	20	+		+
chr2L	2765665	-	FBgn0031457	29	186	+		+
chr2L	2766233	+	FBgn0031458	28	105	+		+
chr2L	2767845	-	FBgn0026324	29	90	+		+
chr2L	2767890	+	FBgn0028398	29	143	+		+
chr2L	2770069	-	FBgn0019830	29	72	+		+
chr2L	2770135	+	FBgn0031459	29	63	+		+
chr2L	2771776	-	FBgn0031460	5	115			+
chr2L	2797832	+	FBgn0004242	21	0		+		+
chr2L	2805261	+	FBgn0031461	21	21	+		+
chr2L	2812437	+	FBgn0031462	5	0		+	+
chr2L	2815760	-	FBgn0031463	2	0		+		+
chr2L	2825506	-	FBgn0031464	12	0		+		+
chr2L	2830248	-	FBgn0031465	2	0				+
chr2L	2837833	-	FBgn0031466	0	0		+		+
chr2L	2838411	+	FBgn0031467	0	0		+		+
chr2L	2840124	+	FBgn0031468	4	0		+		+
chr2L	2844513	-	FBgn0031469	2	0		+		+
chr2L	2845734	-	FBgn0031470	3	25		+		+
chr2L	2847212	-	FBgn0031471	3	0		+		+
chr2L	2847632	+	FBgn0031472	1	0		+		+
chr2L	2855778	-	FBgn0031473	14	0	+		+
chr2L	2856070	+	FBgn0015521	29	1188	+		+
chr2L	2857164	+	FBgn0031474	28	44	+		+
chr2L	2869652	+	FBgn0051694	29	67		+	+
chr2L	2874489	-	FBgn0031476	8	0	+		+
chr2L	2874872	+	FBgn0031478	29	25	+		+
chr2L	2878232	-	FBgn0031479	23	54	+		+
chr2L	2878344	+	FBgn0051950	16	41	+		+
chr2L	2879112	+	FBgn0028970	26	15	+		+
chr2L	2885850	-	FBgn0024947	29	71	+		+
chr2L	2885929	+	FBgn0041111	28	9	+		+
chr2L	2954762	+	FBgn0010263	20	1		+		+
chr2L	2969620	-	FBgn0024920	6	101	+		+
chr2L	2972676	-	FBgn0004584	26	123	+		+
chr2L	2972892	+	FBgn0260639	19	43	+		+
chr2L	2976859	-	FBgn0031483	25	90	+		+
chr2L	2977132	+	FBgn0031484	26	68	+		+
chr2L	2979288	-	FBgn0031485	29	41	+		+
chr2L	2987723	-	FBgn0250786	28	37	+		+
chr2L	2988116	+	FBgn0025109	29	26	+		+
chr2L	2992759	-	FBgn0002989	6	6	+		+
chr2L	2992870	+	FBgn0025681	28	41	+		+
chr2L	2999286	+	FBgn0031488	4	7	+		+
chr2L	3018308	-	FBgn0031489	26	140	+		+
chr2L	3018508	+	FBgn0031490	5	39	+		+
chr2L	3023141	-	FBgn0031491	29	32	+		+
chr2L	3023226	+	FBgn0031492	28	43	+		+
chr2L	3029168	-	FBgn0031493	29	68	+		+
chr2L	3029253	+	FBgn0031494	1	9	+		+
chr2L	3030903	-	FBgn0031495	27	60			+
chr2L	3035348	-	FBgn0031496	4	0		+	+
chr2L	3037403	-	FBgn0031497	29	240	+		+
chr2L	3037411	+	FBgn0031498	19	8	+		+
chr2L	3039812	-	FBgn0243513	5	5	+		+
chr2L	3039976	+	FBgn0031500	15	10	+		+
chr2L	3042551	+	FBgn0031501	5	0			+
chr2L	3043895	+	FBgn0042627	3	0		+	+
chr2L	3056598	+	FBgn0027571	27	252	+		+
chr2L	3109672	+	FBgn0031504	5	0		+	+
chr2L	3128635	+	FBgn0015600	24	1		+		+
chr2L	3144786	-	FBgn0005779	2	0	+		+
chr2L	3145848	-	FBgn0031505	29	86	+		+
chr2L	3159643	-	FBgn0011648	28	11	+		+
chr2L	3159950	+	FBgn0260817	12	12	+		+
chr2L	3163645	+	FBgn0014906	29	91	+		+
chr2L	3171092	-	FBgn0264744	4	3	+		+
chr2L	3173826	-	FBgn0051698	7	0		+
chr2L	3173989	+	FBgn0031512	6	0		+
chr2L	3199620	-	FBgn0085422	6	0		+		+
chr2L	3269437	+	FBgn0031513	2	0		+		+
chr2L	3280533	-	FBgn0031514	4	0		+		+
chr2L	3294706	-	FBgn0031515	5	0		+		+
chr2L	3303129	-	FBgn0031516	24	19	+		+
chr2L	3304100	+	FBgn0031518	4	0			+
chr2L	3309222	+	FBgn0031517	7	0		+	+
chr2L	3319872	-	FBgn0031519	1	2	+		+
chr2L	3320245	+	FBgn0031520	6	0
chr2L	3324237	+	FBgn0053281	5	0		+		+
chr2L	3327903	+	FBgn0053282	4	0		+		+
chr2L	3330928	+	FBgn0031522	4	0		+		+
chr2L	3332814	+	FBgn0031523	6	0		+		+
chr2L	3354829	-	FBgn0020445	16	0	+
chr2L	3357646	+	FBgn0031526	5	0		+	+
chr2L	3373372	-	FBgn0085423	27	15	+		+
chr2L	3375711	-	FBgn0031528	9	0			+
chr2L	3376737	-	FBgn0031529	29	97	+		+
chr2L	3377002	+	FBgn0016698	27	27	+		+
chr2L	3387743	-	FBgn0259949	3	0		+		+
chr2L	3388496	-	FBgn0259950	8	0		+		+
chr2L	3398023	+	FBgn0085204	4	0		+		+
chr2L	3410610	+	FBgn0051952	5	0		+		+
chr2L	3416693	+	FBgn0031530	17	1		+		+
chr2L	3426642	-	FBgn0031531	6	0		+		+
chr2L	3445997	+	FBgn0031533	1	0		+		+
chr2L	3449686	+	FBgn0031534	29	83			+
chr2L	3452451	+	FBgn0031535	28	12	+		+
chr2L	3457058	-	FBgn0031536	27	16	+		+
chr2L	3457329	+	FBgn0031537	24	14	+		+
chr2L	3461975	-	FBgn0031538	20	16		+	+
chr2L	3463400	-	FBgn0005616	13	15		+	+
chr2L	3466162	+	FBgn0021967	29	201	+		+
chr2L	3470007	-	FBgn0031540	2	6	+			+
chr2L	3470182	+	FBgn0051776	2	0	+			+
chr2L	3472603	+	FBgn0051956	6	0				+
chr2L	3478434	+	FBgn0261560	28	35	+		+
chr2L	3491071	-	FBgn0031542	6	0		+		+
chr2L	3508119	-	FBgn0014396	19	0		+		+
chr2L	3510102	-	FBgn0051954	0	0		+
chr2L	3514656	-	FBgn0053123	26	50	+		+
chr2L	3514872	+	FBgn0031544	29	52	+		+
chr2L	3519651	-	FBgn0031545	15	0		+		+
chr2L	3519677	+	FBgn0031546	5	0		+		+
chr2L	3524056	-	FBgn0031547	4	0		+		+
chr2L	3525131	+	FBgn0031548	3	0		+		+
chr2L	3530317	-	FBgn0031549	7	29			+
chr2L	3530789	+	FBgn0031550	0	0			+
chr2L	3539247	+	FBgn0024244	14	0		+		+
chr2L	3576210	+	FBgn0264363	0	0		+		+
chr2L	3580769	-	FBgn0004892	3	0		+		+
chr2L	3606756	-	FBgn0002985	6	0		+		+
chr2L	3619097	+	FBgn0015663	4	2
chr2L	3621681	-	FBgn0031554	8	0		+	+
chr2L	3637073	-	FBgn0000721	29	8		+		+
chr2L	3662745	+	FBgn0085369	9	0		+		+
chr2L	3668551	-	FBgn0259951	8	0		+		+
chr2L	3669134	-	FBgn0259953	1	0		+		+
chr2L	3669775	-	FBgn0259952	8	0		+		+
chr2L	3670581	-	FBgn0261054	0	0		+		+
chr2L	3692587	-	FBgn0031558	21	0		+		+
chr2L	3693182	-	FBgn0031559	7	0		+		+
chr2L	3693889	-	FBgn0051779	7	0		+		+
chr2L	3695020	-	FBgn0262721	13	0		+		+
chr2L	3695411	-	FBgn0031560	20	0		+		+
chr2L	3696658	-	FBgn0031561	24	0		+
chr2L	3697812	-	FBgn0031562	17	0		+		+
chr2L	3699092	-	FBgn0031563	14	0		+		+
chr2L	3699464	+	FBgn0259954	1	0		+		+
chr2L	3700195	+	FBgn0259955	2	0		+
chr2L	3700674	+	FBgn0259956	2	0		+
chr2L	3701290	+	FBgn0259957	1	0		+		+
chr2L	3701826	+	FBgn0262621	2	0		+		+
chr2L	3703659	+	FBgn0031564	0	0		+		+
chr2L	3705488	-	FBgn0051778	19	0		+	+
chr2L	3707063	-	FBgn0051777	14	1	+		+
chr2L	3711748	-	FBgn0015376	8	8	+
chr2L	3712866	-	FBgn0051955	14	40	+		+
chr2L	3713360	+	FBgn0031566	27	13	+		+
chr2L	3717773	-	FBgn0040104	3	0		+		+
chr2L	3718185	+	FBgn0003386	12	0		+		+
chr2L	3730466	+	FBgn0031568	4	0				+
chr2L	3757256	+	FBgn0263846	11	0		+		+
chr2L	3765519	+	FBgn0263842	1	0		+		+
chr2L	3771700	+	FBgn0004893	25	1	+			+
chr2L	3784947	+	FBgn0051960	4	0		+		+
chr2L	3785738	+	FBgn0051958	1	0	+			+
chr2L	3787167	+	FBgn0031571	10	0		+		+
chr2L	3803545	+	FBgn0021800	25	4	+			+
chr2L	3813410	-	FBgn0031573	5	4	+		+
chr2L	3825675	+	FBgn0003430	14	0		+		+
chr2L	3836840	+	FBgn0004567	12	0		+		+
chr2L	3862668	+	FBgn0031574	9	2			+
chr2L	3867697	+	FBgn0031575	19	7	+			+
chr2L	3872458	-	FBgn0051957	21	11	+		+
chr2L	3902860	-	FBgn0000256	25	13		+		+
chr2L	3914288	-	FBgn0051774	10	0		+		+
chr2L	3991713	-	FBgn0051773	5	0		+		+
chr2L	4000018	+	FBgn0264341	0	0		+		+
chr2L	4004080	+	FBgn0085205	8	0		+		+
chr2L	4004984	+	FBgn0031579	5	0		+		+
chr2L	4006041	+	FBgn0031580	5	0		+		+
chr2L	4007690	+	FBgn0264295	4	0		+		+
chr2L	4008653	+	FBgn0264296	5	0		+		+
chr2L	4031377	+	FBgn0000547	26	0				+
chr2L	4120343	+	FBgn0020376	0	0		+		+
chr2L	4121702	+	FBgn0014033	14	48		+		+
chr2L	4149279	+	FBgn0031585	7	0		+		+
chr2L	4166134	-	FBgn0026394	0	0		+		+
chr2L	4187793	-	FBgn0051961	28	27	+		+
chr2L	4188123	+	FBgn0040102	17	0	+		+
chr2L	4198071	-	FBgn0031589	27	31	+		+
chr2L	4221796	-	FBgn0001075	3	0		+		+
chr2L	4227097	-	FBgn0031590	29	85	+		+
chr2L	4227699	+	FBgn0003941	29	3763	+		+
chr2L	4257572	+	FBgn0265269	5	0		+
chr2L	4279315	-	FBgn0031592	2	0		+		+
chr2L	4283148	+	FBgn0010473	19	1		+		+
chr2L	4324554	+	FBgn0028482	14	0		+		+
chr2L	4333913	+	FBgn0020762	25	11	+		+
chr2L	4352975	+	FBgn0031596	5	0		+		+
chr2L	4361925	+	FBgn0026319	7	21		+		+
chr2L	4382735	-	FBgn0031597	5	7	+		+
chr2L	4386062	-	FBgn0031598	19	9	+		+
chr2L	4387356	-	FBgn0261976	11	16	+		+
chr2L	4388327	+	FBgn0027560	22	0		+	+
chr2L	4393876	-	FBgn0031600	27	32	+		+
chr2L	4394196	+	FBgn0022153	27	28	+		+
chr2L	4400953	+	FBgn0053003	0	0		+	+
chr2L	4403251	+	FBgn0031601	29	23	+		+
chr2L	4419048	-	FBgn0085206	3	0		+		+
chr2L	4433908	+	FBgn0085207	3	0		+		+
chr2L	4437787	+	FBgn0031602	9	0		+		+
chr2L	4441282	-	FBgn0262357	3	0		+		+
chr2L	4442060	-	FBgn0259958	4	0	+
chr2L	4442320	+	FBgn0031603	29	55	+
chr2L	4444680	-	FBgn0027609	28	27	+		+
chr2L	4444732	+	FBgn0031604	15	18	+		+
chr2L	4448635	-	FBgn0025684	24	15	+		+
chr2L	4453038	-	FBgn0031606	16	13	+		+
chr2L	4454453	-	FBgn0031607	29	53	+		+
chr2L	4454626	+	FBgn0040705	3	0	+		+
chr2L	4456807	-	FBgn0019982	27	38	+		+
chr2L	4457674	-	FBgn0261606	29	1825	+		+
chr2L	4459602	-	FBgn0053002	9	12	+		+
chr2L	4459870	+	FBgn0031608	14	14	+		+
chr2L	4463447	-	FBgn0031609	26	16	+		+
chr2L	4463611	+	FBgn0031610	5	9	+		+
chr2L	4465174	+	FBgn0031611	2	4	+		+
chr2L	4477022	-	FBgn0011603	16	0		+		+
chr2L	4582968	-	FBgn0053196	9	2		+		+
chr2L	4595054	-	FBgn0031613	4	4		+		+
chr2L	4641296	+	FBgn0083938	8	0		+		+
chr2L	4642972	+	FBgn0031617	5	0		+		+
chr2L	4647051	+	FBgn0264342	1	0		+		+
chr2L	4651403	+	FBgn0031619	1	0		+		+
chr2L	4682677	+	FBgn0031620	5	23		+		+
chr2L	4684459	-	FBgn0000227	0	0		+		+
chr2L	4687513	+	FBgn0031621	2	22		+		+
chr2L	4690702	-	FBgn0031622	2	52		+		+
chr2L	4694721	+	FBgn0085380	11	1		+		+
chr2L	4701588	-	FBgn0031623	7	3		+		+
chr2L	4734458	-	FBgn0031626	5	0		+		+
chr2L	4762937	+	FBgn0031627	12	0		+		+
chr2L	4794040	-	FBgn0260428	5	0				+
chr2L	4794549	+	FBgn0031628	10	7	+			+
chr2L	4801923	-	FBgn0031629	23	0		+		+
chr2L	4813009	+	FBgn0031630	11	1				+
chr2L	4817881	-	FBgn0031631	3	6			+
chr2L	4821774	+	FBgn0031632	18	0		+		+
chr2L	4830039	-	FBgn0031633	29	79			+
chr2L	4835300	-	FBgn0031634	0	0		+	+
chr2L	4837999	-	FBgn0031635	28	37	+		+
chr2L	4838347	+	FBgn0031636	16	0	+		+
chr2L	4847295	-	FBgn0031637	29	19	+		+
chr2L	4847766	+	FBgn0031638	29	15	+		+
chr2L	4850419	-	FBgn0031639	27	44	+		+
chr2L	4850641	+	FBgn0031640	27	16	+		+
chr2L	4852864	+	FBgn0051660	12	7		+
chr2L	4883107	-	FBgn0000286	28	9	+		+
chr2L	4883298	+	FBgn0031643	29	101	+		+
chr2L	4889995	+	FBgn0031644	5	13		+		+
chr2L	4892112	+	FBgn0031645	26	2	+			+
chr2L	4906762	-	FBgn0031646	0	0		+		+
chr2L	4932302	-	FBgn0041150	19	6		+		+
chr2L	4936450	-	FBgn0031649	11	2		+		+
chr2L	4937409	+	FBgn0003372	13	9		+		+
chr2L	4942742	+	FBgn0031650	0	0		+	+
chr2L	4945361	-	FBgn0031651	26	65	+		+
chr2L	4945579	+	FBgn0015000	25	55	+		+
chr2L	4949784	-	FBgn0031652	6	6	+		+
chr2L	4950767	-	FBgn0031653	14	0		+	+
chr2L	4953136	-	FBgn0031654	18	0		+	+
chr2L	4955144	-	FBgn0020906	18	0	+		+
chr2L	4955509	+	FBgn0031655	6	10	+		+
chr2L	4958411	+	FBgn0083960	2	0		+	+
chr2L	4965673	+	FBgn0083961	28	20	+		+
chr2L	4967775	-	FBgn0015834	29	174	+		+
chr2L	4968935	-	FBgn0262467	27	66	+		+
chr2L	4969004	+	FBgn0031657	18	31	+		+
chr2L	4971702	+	FBgn0010607	28	34	+		+
chr2L	4973852	-	FBgn0031659	27	38	+		+
chr2L	4973976	+	FBgn0031660	29	88	+		+
chr2L	4977023	-	FBgn0031661	21	42	+		+
chr2L	4977312	+	FBgn0031662	28	68	+		+
chr2L	4979379	-	FBgn0031663	22	63	+		+
chr2L	4981592	-	FBgn0031664	19	19	+		+
chr2L	4981614	+	FBgn0083962	27	5	+		+
chr2L	5009720	-	FBgn0053113	29	110	+		+
chr2L	5010834	-	FBgn0031668	29	216	+		+
chr2L	5010922	+	FBgn0031670	29	406	+		+
chr2L	5028191	-	FBgn0016075	24	93	+		+
chr2L	5029609	+	FBgn0000299	27	229	+
chr2L	5038053	+	FBgn0260451	17	0		+	+
chr2L	5043270	+	FBgn0264742	29	102	+		+
chr2L	5044712	-	FBgn0053995	29	105	+		+
chr2L	5050975	-	FBgn0031675	12	1		+	+
chr2L	5052843	+	FBgn0022023	29	320	+		+
chr2L	5053094	-	FBgn0031676	24	15	+		+
chr2L	5055016	-	FBgn0031677	14	20	+		+
chr2L	5055058	+	FBgn0014857	29	90	+		+
chr2L	5058248	-	FBgn0031678	6	51	+		+
chr2L	5059790	-	FBgn0028694	29	267	+		+
chr2L	5060815	+	FBgn0028572	27	0	+		+
chr2L	5070957	+	FBgn0261608	29	556	+		+
chr2L	5093592	-	FBgn0031681	29	19	+		+
chr2L	5094012	+	FBgn0031682	20	15	+		+
chr2L	5096227	+	FBgn0031683	26	10	+		+
chr2L	5100202	-	FBgn0031684	29	127	+		+
chr2L	5100877	+	FBgn0261836	24	4
chr2L	5207267	+	FBgn0031688	0	0		+	+
chr2L	5210461	+	FBgn0031689	26	4		+	+
chr2L	5214730	-	FBgn0031690	5	0		+		+
chr2L	5216533	-	FBgn0250847	3	0		+		+
chr2L	5218255	+	FBgn0031692	20	0		+		+
chr2L	5242707	+	FBgn0031693	18	0	+			+
chr2L	5264001	+	FBgn0031694	10	0		+		+
chr2L	5266392	+	FBgn0031695	13	0		+		+
chr2L	5268517	+	FBgn0003716	25	7		+		+
chr2L	5278558	-	FBgn0000228	27	18	+		+
chr2L	5279051	+	FBgn0031696	27	26	+		+
chr2L	5299647	+	FBgn0016076	26	35			+
chr2L	5314885	-	FBgn0031697	12	0		+	+
chr2L	5326683	-	FBgn0031698	28	31	+		+
chr2L	5327241	+	FBgn0015031	29	395	+		+
chr2L	5328879	-	FBgn0031700	12	0		+		+
chr2L	5329857	+	FBgn0031701	14	0		+		+
chr2L	5338073	-	FBgn0031702	21	0		+
chr2L	5342321	+	FBgn0031703	18	13		+	+
chr2L	5342349	-	FBgn0016920	0	0		+	+
chr2L	5381074	-	FBgn0262097	6	0		+		+
chr2L	5404342	+	FBgn0016660	3	0		+		+
chr2L	5461641	+	FBgn0261963	3	0				+
chr2L	5517619	+	FBgn0031707	3	0		+		+
chr2L	5519889	-	FBgn0031708	29	36	+		+
chr2L	5520135	+	FBgn0000318	29	96	+		+
chr2L	5523877	-	FBgn0031710	28	15	+		+
chr2L	5524139	+	FBgn0031711	29	77	+		+
chr2L	5525905	+	FBgn0051989	2	8	+		+
chr2L	5526962	+	FBgn0051648	24	41	+		+
chr2L	5528087	+	FBgn0051915	24	33	+		+
chr2L	5532223	-	FBgn0031713	29	32	+		+
chr2L	5536758	-	FBgn0031715	2	1		+	+
chr2L	5539196	-	FBgn0031716	11	1		+	+
chr2L	5542314	-	FBgn0014189	29	218	+		+
chr2L	5542544	+	FBgn0002525	28	328	+		+
chr2L	5547086	+	FBgn0031717	24	8	+		+
chr2L	5550835	-	FBgn0031718	0	0		+		+
chr2L	5551838	+	FBgn0031719	0	0		+		+
chr2L	5553850	-	FBgn0031720	5	0		+		+
chr2L	5553897	+	FBgn0031721	4	0		+		+
chr2L	5555074	+	FBgn0004620	3	0		+		+
chr2L	5559342	+	FBgn0020429	0	0		+		+
chr2L	5581116	-	FBgn0031722	5	0		+		+
chr2L	5588414	-	FBgn0031723	5	0		+		+
chr2L	5596833	+	FBgn0031724	6	0		+		+
chr2L	5617747	-	FBgn0031725	8	0		+		+
chr2L	5642102	+	FBgn0051646	13	0		+		+
chr2L	5662849	+	FBgn0031728	9	0		+		+
chr2L	5678638	+	FBgn0031729	1	0		+		+
chr2L	5708449	+	FBgn0031730	3	0		+		+
chr2L	5716650	-	FBgn0031731	0	0		+		+
chr2L	5716819	+	FBgn0054011	0	0		+		+
chr2L	5720899	-	FBgn0031732	4	0			+
chr2L	5721051	+	FBgn0024191	7	10			+
chr2L	5724656	+	FBgn0031736	26	34	+		+
chr2L	5728811	-	FBgn0031733	4	0		+		+
chr2L	5741244	-	FBgn0031734	17	0		+		+
chr2L	5746157	+	FBgn0031735	0	0		+
chr2L	5766142	-	FBgn0031737	14	0		+		+
chr2L	5769752	+	FBgn0051913	5	0		+	+
chr2L	5784031	+	FBgn0031738	18	5		+		+
chr2L	5801975	-	FBgn0031739	9	15	+		+
chr2L	5802220	+	FBgn0031740	25	24	+		+
chr2L	5805395	+	FBgn0031741	15	0		+	+
chr2L	5811574	+	FBgn0262999	2	0		+		+
chr2L	5818393	-	FBgn0051644	5	0		+		+
chr2L	5824794	+	FBgn0085410	5	0		+		+
chr2L	5879481	-	FBgn0031745	3	0	+		+
chr2L	5884774	-	FBgn0259959	2	0		+		+
chr2L	5884932	+	FBgn0262814	2	0		+		+
chr2L	5886016	+	FBgn0031746	7	0		+		+
chr2L	5892862	-	FBgn0002856	4	0		+		+
chr2L	5893896	-	FBgn0002855	7	0		+		+
chr2L	5904674	-	FBgn0031747	8	0		+		+
chr2L	5907169	+	FBgn0043362	13	4	+
chr2L	5910289	-	FBgn0031749	2	0		+		+
chr2L	5923653	-	FBgn0031751	21	0		+		+
chr2L	5925961	-	FBgn0015381	0	0		+		+
chr2L	5943263	-	FBgn0261055	8	5	+		+
chr2L	5943643	+	FBgn0001128	28	10	+		+
chr2L	5949450	+	FBgn0031752	29	12	+		+
chr2L	5956466	-	FBgn0031753	6	0		+		+
chr2L	5956819	-	FBgn0040949	0	0		+		+
chr2L	5957004	+	FBgn0003980	12	0		+		+
chr2L	5958631	-	FBgn0086266	2	0		+		+
chr2L	5960340	-	FBgn0003979	12	0		+	+
chr2L	5964951	-	FBgn0086265	8	0		+		+
chr2L	5967752	-	FBgn0031756	2	0		+		+
chr2L	5968566	+	FBgn0031757	4	0		+		+
chr2L	5971022	-	FBgn0031758	4	0			+
chr2L	5981018	-	FBgn0000308	29	372	+		+
chr2L	5981764	+	FBgn0001942	29	898	+		+
chr2L	5986348	+	FBgn0001941	29	123	+		+
chr2L	5999501	-	FBgn0031759	28	19	+		+
chr2L	6000228	+	FBgn0031760	6	4	+
chr2L	6004167	+	FBgn0001089	26	1		+	+
chr2L	6012338	-	FBgn0031762	3	0		+		+
chr2L	6019398	-	FBgn0001170	1	0		+		+
chr2L	6020850	+	FBgn0031763	0	0		+		+
chr2L	6024545	-	FBgn0031764	11	30	+		+
chr2L	6034423	-	FBgn0031765	0	0		+	+
chr2L	6036937	-	FBgn0025742	27	33	+		+
chr2L	6037902	-	FBgn0031766	5	7	+		+
chr2L	6038161	+	FBgn0051643	2	3	+		+
chr2L	6045713	-	FBgn0000052	27	27	+
chr2L	6047999	+	FBgn0085208	29	52	+		+
chr2L	6048702	-	FBgn0031768	27	23	+		+
chr2L	6050829	+	FBgn0031769	23	49	+		+
chr2L	6054307	+	FBgn0031770	12	0		+	+
chr2L	6060510	+	FBgn0085209	1	0		+	+
chr2L	6062757	-	FBgn0031771	29	89	+		+
chr2L	6063018	+	FBgn0031772	29	56	+		+
chr2L	6065949	-	FBgn0031773	24	10	+		+
chr2L	6066186	+	FBgn0031774	8	9	+		+
chr2L	6068635	-	FBgn0031775	9	0	+		+
chr2L	6069079	+	FBgn0031776	29	336	+		+
chr2L	6070646	-	FBgn0031777	27	29	+		+
chr2L	6070990	+	FBgn0028419	29	76	+		+
chr2L	6081808	+	FBgn0028420	24	25		+	+
chr2L	6098966	-	FBgn0031779	29	28	+		+
chr2L	6100377	+	FBgn0051641	26	74	+
chr2L	6118512	+	FBgn0051642	4	12		+		+
chr2L	6125132	+	FBgn0031781	29	353	+		+
chr2L	6127653	-	FBgn0031782	5	12	+		+
chr2L	6130651	-	FBgn0261683	2	0		+		+
chr2L	6131023	+	FBgn0031784	5	0		+		+
chr2L	6139461	+	FBgn0031785	4	0		+		+
chr2L	6151971	+	FBgn0040950	6	0		+		+
chr2L	6155088	-	FBgn0051639	7	0		+		+
chr2L	6160444	+	FBgn0031786	5	0		+		+
chr2L	6179133	+	FBgn0085409	23	0		+		+
chr2L	6225050	+	FBgn0026755	4	0		+		+
chr2L	6253123	+	FBgn0053531	4	0		+		+
chr2L	6255859	+	FBgn0031791	21	0		+		+
chr2L	6264490	-	FBgn0031792	1	0		+		+
chr2L	6308751	-	FBgn0264543	4	0		+		+
chr2L	6308819	+	FBgn0260452	4	0		+		+
chr2L	6323767	+	FBgn0265624	26	19	+			+
chr2L	6338671	-	FBgn0031799	17	10	+		+
chr2L	6338836	+	FBgn0015623	29	99	+		+
chr2L	6348427	-	FBgn0031800	10	0		+		+
chr2L	6351034	-	FBgn0031801	18	1		+		+
chr2L	6354331	-	FBgn0031802	0	0		+		+
chr2L	6354956	+	FBgn0031803	0	0		+		+
chr2L	6358235	-	FBgn0031804	2	0		+		+
chr2L	6367884	+	FBgn0031805	10	9	+		+
chr2L	6372415	+	FBgn0043854	2	0			+
chr2L	6381266	+	FBgn0259716	19	0		+		+
chr2L	6385512	-	FBgn0259715	21	2		+		+
chr2L	6397249	-	FBgn0259714	14	0		+		+
chr2L	6411306	-	FBgn0031808	9	0	+
chr2L	6412315	+	FBgn0031811	2	0	+		+
chr2L	6423308	-	FBgn0011722	18	54	+		+
chr2L	6424337	+	FBgn0263278	25	19	+		+
chr2L	6448403	-	FBgn0031813	23	12	+		+
chr2L	6455929	-	FBgn0031814	25	8	+		+
chr2L	6456052	+	FBgn0031815	27	19	+		+
chr2L	6465669	-	FBgn0031816	16	5	+		+
chr2L	6467698	-	FBgn0031817	17	13	+		+
chr2L	6473904	-	FBgn0259749	29	99	+		+
chr2L	6476975	-	FBgn0031818	26	21	+		+
chr2L	6480466	-	FBgn0086357	29	144	+		+
chr2L	6480929	+	FBgn0031820	28	4	+		+
chr2L	6488756	-	FBgn0031821	16	3	+		+
chr2L	6489090	+	FBgn0027496	29	90	+		+
chr2L	6490843	-	FBgn0031822	15	50	+		+
chr2L	6491061	+	FBgn0051638	20	18	+		+
chr2L	6494532	-	FBgn0031824	23	6	+
chr2L	6497053	+	FBgn0031826	5	0		+	+
chr2L	6498642	+	FBgn0051637	29	75	+		+
chr2L	6546972	-	FBgn0000320	14	0		+		+
chr2L	6557359	-	FBgn0031829	0	1	+		+
chr2L	6557800	+	FBgn0031830	29	83	+		+
chr2L	6559431	+	FBgn0031831	5	0		+	+
chr2L	6561660	-	FBgn0031832	6	17	+		+
chr2L	6562318	+	FBgn0263916	27	54	+		+
chr2L	6566587	-	FBgn0031834	7	8	+		+
chr2L	6601066	-	FBgn0031835	11	0		+		+
chr2L	6611023	+	FBgn0031836	27	27	+		+
chr2L	6621700	-	FBgn0031837	1	0		+		+
chr2L	6623123	+	FBgn0085374	1	0				+
chr2L	6632407	-	FBgn0051634	1	0		+		+
chr2L	6649114	-	FBgn0051635	27	5	+		+
chr2L	6649388	+	FBgn0031842	29	37	+		+
chr2L	6656321	-	FBgn0051633	7	5	+		+
chr2L	6657879	-	FBgn0051636	4	0	+		+
chr2L	6658507	+	FBgn0028467	27	26	+		+
chr2L	6663612	-	FBgn0031844	2	6	+		+
chr2L	6663968	+	FBgn0000392	19	25	+		+
chr2L	6668033	-	FBgn0263200	24	16	+		+
chr2L	6673347	-	FBgn0028990	26	16	+		+
chr2L	6676635	-	FBgn0000351	2	2			+
chr2L	6677625	-	FBgn0031848	4	9	+		+
chr2L	6684364	-	FBgn0028703	25	10	+		+
chr2L	6686712	-	FBgn0031849	7	0		+		+
chr2L	6709086	-	FBgn0031850	19	36		+		+
chr2L	6716186	-	FBgn0025595	14	0		+	+
chr2L	6717625	+	FBgn0031851	23	26	+		+
chr2L	6723359	-	FBgn0025777	29	35	+		+
chr2L	6723903	+	FBgn0046704	26	20	+		+
chr2L	6732866	+	FBgn0031853	5	0		+	+
chr2L	6740188	-	FBgn0031854	0	0		+		+
chr2L	6742502	+	FBgn0031855	11	0		+		+
chr2L	6745000	+	FBgn0051910	5	0		+		+
chr2L	6747914	-	FBgn0265257	3	0		+		+
chr2L	6759628	-	FBgn0031856	2	0		+		+
chr2L	6772609	-	FBgn0031857	14	0		+		+
chr2L	6774041	+	FBgn0031858	13	0		+		+
chr2L	6786861	-	FBgn0015776	29	98	+		+
chr2L	6798862	-	FBgn0015777	26	27		+		+
chr2L	6800834	-	FBgn0042189	16	0		+		+
chr2L	6802789	-	FBgn0031859	7	0		+		+
chr2L	6803011	+	FBgn0031860	16	0		+		+
chr2L	6805792	-	FBgn0031861	4	0				+
chr2L	6822317	+	FBgn0051632	5	0		+		+
chr2L	6852324	+	FBgn0017551	20	17	+		+
chr2L	6854170	+	FBgn0086451	5	11	+		+
chr2L	6870387	-	FBgn0031865	13	0		+		+
chr2L	6874900	+	FBgn0031866	13	0		+		+
chr2L	6907844	-	FBgn0042092	9	19	+		+
chr2L	6908083	+	FBgn0031868	26	28	+		+
chr2L	6914138	-	FBgn0011737	23	17	+		+
chr2L	6917310	-	FBgn0028554	27	74		+	+
chr2L	6918743	-	FBgn0026196	27	129	+		+
chr2L	6920210	-	FBgn0052829	4	2	+		+
chr2L	6920704	+	FBgn0004838	29	259	+		+
chr2L	6932121	+	FBgn0262877	1	0		+		+
chr2L	6942814	-	FBgn0031869	16	0		+	+
chr2L	6945289	-	FBgn0031871	29	27	+		+
chr2L	6948808	-	FBgn0031872	7	11	+		+
chr2L	6950207	-	FBgn0031873	22	22	+		+
chr2L	6950440	+	FBgn0020616	23	25	+		+
chr2L	6956872	-	FBgn0031874	2	7	+		+
chr2L	6957010	+	FBgn0031875	5	24	+		+
chr2L	6960285	-	FBgn0031876	21	30	+		+
chr2L	6960426	+	FBgn0031877	4	6	+		+
chr2L	6964074	-	FBgn0031878	10	72	+		+
chr2L	6964421	+	FBgn0021944	19	53	+		+
chr2L	6967644	-	FBgn0264922	29	1399	+		+
chr2L	6971737	-	FBgn0016978	28	65			+
chr2L	6985961	+	FBgn0031879	9	0		+		+
chr2L	7012262	+	FBgn0263026	2	0		+		+
chr2L	7013396	+	FBgn0263027	4	0	+		+
chr2L	7021682	+	FBgn0000053	21	16		+	+
chr2L	7023940	-	FBgn0003046	16	0	+		+
chr2L	7027296	-	FBgn0051908	29	28	+		+
chr2L	7027526	+	FBgn0031881	9	8	+		+
chr2L	7032606	-	FBgn0031882	18	19	+		+
chr2L	7032721	+	FBgn0031883	29	40	+		+
chr2L	7037823	+	FBgn0262872	28	37	+		+
chr2L	7056301	+	FBgn0031885	22	10	+		+
chr2L	7060851	-	FBgn0051907	5	0		+	+
chr2L	7063986	+	FBgn0040954	29	235	+		+
chr2L	7065837	-	FBgn0031886	8	36	+		+
chr2L	7067983	+	FBgn0031887	0	0		+	+
chr2L	7084634	-	FBgn0031888	4	80	+		+
chr2L	7156701	-	FBgn0085407	15	1		+		+
chr2L	7182236	+	FBgn0031893	29	19	+		+
chr2L	7188068	-	FBgn0031894	5	8	+		+
chr2L	7194588	-	FBgn0031895	14	7	+		+
chr2L	7204264	-	FBgn0031896	29	63	+			+
chr2L	7220029	-	FBgn0031897	29	16	+		+
chr2L	7223081	-	FBgn0263133	22	13	+		+
chr2L	7227734	+	FBgn0264344	8	0		+		+
chr2L	7232813	-	FBgn0259111	24	2		+
chr2L	7249343	-	FBgn0264343	0	1		+		+
chr2L	7252982	-	FBgn0031900	0	0		+		+
chr2L	7257512	+	FBgn0010453	6	0		+		+
chr2L	7277168	-	FBgn0051909	9	0		+		+
chr2L	7307161	+	FBgn0004009	2	0				+
chr2L	7333714	+	FBgn0031902	4	0		+
chr2L	7364510	+	FBgn0031903	2	0		+		+
chr2L	7377702	+	FBgn0002938	10	0		+		+
chr2L	7388253	-	FBgn0031904	25	20	+			+
chr2L	7388508	+	FBgn0031905	5	0	+			+
chr2L	7398750	-	FBgn0031906	0	0		+		+
chr2L	7401335	+	FBgn0031907	23	0		+		+
chr2L	7405227	+	FBgn0031908	26	0		+		+
chr2L	7409809	-	FBgn0031909	12	15	+		+
chr2L	7410909	+	FBgn0031910	10	3	+		+
chr2L	7412417	+	FBgn0028387	13	11	+		+
chr2L	7426866	+	FBgn0031912	28	32	+		+
chr2L	7433516	-	FBgn0031913	29	114	+		+
chr2L	7437492	+	FBgn0031914	17	2	+		+
chr2L	7451167	-	FBgn0025697	23	0		+		+
chr2L	7454212	-	FBgn0041247	0	0		+		+
chr2L	7462247	-	FBgn0045495	0	0		+		+
chr2L	7466543	+	FBgn0031918	5	0		+		+
chr2L	7474704	+	FBgn0260486	21	35		+		+
chr2L	7496307	-	FBgn0031920	5	0	+		+
chr2L	7497365	-	FBgn0011283	9	0			+
chr2L	7519679	+	FBgn0264895	23	2		+		+
chr2L	7581924	+	FBgn0083141	1	0		+
chr2L	7605600	+	FBgn0031925	3	0		+		+
chr2L	7608389	+	FBgn0031926	7	0		+		+
chr2L	7666047	+	FBgn0264087	14	0		+		+
chr2L	7675078	-	FBgn0040299	5	0		+		+
chr2L	7691061	-	FBgn0031929	7	0		+		+
chr2L	7692683	-	FBgn0031930	4	0		+		+
chr2L	7693030	+	FBgn0262880	3	0		+		+
chr2L	7701601	-	FBgn0041182	25	19	+		+
chr2L	7702807	+	FBgn0041181	15	0	+			+
chr2L	7711020	+	FBgn0031934	4	0		+		+
chr2L	7716645	-	FBgn0053296	9	0		+		+
chr2L	7719487	-	FBgn0031935	2	0		+		+
chr2L	7722823	-	FBgn0031936	11	1		+		+
chr2L	7726298	-	FBgn0031937	3	21		+		+
chr2L	7732668	-	FBgn0031939	15	0				+
chr2L	7738809	-	FBgn0260479	9	0				+
chr2L	7741542	-	FBgn0014454	11	0		+		+
chr2L	7744841	-	FBgn0031940	18	0		+		+
chr2L	7747343	+	FBgn0031941	5	0		+		+
chr2L	7753156	-	FBgn0031942	14	0		+		+
chr2L	7754191	+	FBgn0031944	5	0		+		+
chr2L	7756317	+	FBgn0031943	0	0		+		+
chr2L	7767649	+	FBgn0031945	19	0		+		+
chr2L	7778027	-	FBgn0020880	1	0		+		+
chr2L	7780085	+	FBgn0003961	9	0		+		+
chr2L	7781503	+	FBgn0031946	6	0		+		+
chr2L	7782857	+	FBgn0031947	28	42			+
chr2L	7790557	-	FBgn0031948	22	6	+		+
chr2L	7795958	-	FBgn0025687	21	112	+		+
chr2L	7799846	-	FBgn0031950	29	16	+		+
chr2L	7800167	+	FBgn0031951	26	32	+		+
chr2L	7810697	-	FBgn0031952	29	13	+		+
chr2L	7811440	+	FBgn0261800	28	140	+		+
chr2L	7821151	+	FBgn0027515	29	11	+		+
chr2L	7827246	-	FBgn0020618	29	1783	+		+
chr2L	7827743	+	FBgn0004177	29	261	+		+
chr2L	7840332	-	FBgn0262546	1	0		+		+
chr2L	7840481	+	FBgn0031954	3	0		+		+
chr2L	7855255	-	FBgn0031955	7	0		+		+
chr2L	7857077	+	FBgn0040099	24	2				+
chr2L	7860838	-	FBgn0031957	5	0		+		+
chr2L	7871432	-	FBgn0045038	14	0		+		+
chr2L	7879550	-	FBgn0031959	4	0		+		+
chr2L	7885425	-	FBgn0083968	26	73	+		+
chr2L	7885503	+	FBgn0031961	2	0	+		+
chr2L	7887489	-	FBgn0261790	28	193		+
chr2L	7889129	-	FBgn0051902	1	0		+		+
chr2L	7890594	-	FBgn0053121	1	0				+
chr2L	7983946	+	FBgn0085450	15	6			+
chr2L	7984196	-	FBgn0031968	15	6			+
chr2L	7994184	-	FBgn0031969	28	130	+		+
chr2L	7998151	-	FBgn0031970	2	0			+
chr2L	7998934	+	FBgn0031971	29	462	+		+
chr2L	8004313	-	FBgn0031972	22	21	+		+
chr2L	8007253	-	FBgn0031973	20	17	+		+
chr2L	8009477	-	FBgn0031974	17	5	+		+
chr2L	8010635	-	FBgn0054010	1	1	+		+
chr2L	8011405	+	FBgn0031975	14	3
chr2L	8029462	+	FBgn0044323	28	64	+		+
chr2L	8030721	+	FBgn0031976	0	0	+		+
chr2L	8039788	-	FBgn0031977	29	275		+	+
chr2L	8041106	+	FBgn0031979	20	9	+		+
chr2L	8042350	-	FBgn0031980	29	685	+		+
chr2L	8043471	+	FBgn0031981	10	3	+		+
chr2L	8071624	-	FBgn0011230	28	33	+		+
chr2L	8072848	-	FBgn0013531	23	36	+		+
chr2L	8072895	+	FBgn0010287	9	15	+		+
chr2L	8082982	-	FBgn0264800	25	13	+		+
chr2L	8083420	+	FBgn0261822	29	71	+		+
chr2L	8124010	-	FBgn0031985	28	34	+		+
chr2L	8124329	+	FBgn0031986	2	0	+		+
chr2L	8126890	-	FBgn0031987	29	14	+		+
chr2L	8127001	+	FBgn0031988	28	67	+		+
chr2L	8141662	-	FBgn0261830	0	0		+		+
chr2L	8144047	-	FBgn0261831	1	0		+		+
chr2L	8145107	-	FBgn0263256	19	0		+		+
chr2L	8145758	+	FBgn0051606	2	0		+		+
chr2L	8147611	+	FBgn0031990	29	33		+		+
chr2L	8159832	+	FBgn0261064	26	23	+		+
chr2L	8162418	-	FBgn0031992	29	213	+		+
chr2L	8163073	+	FBgn0264953	17	7	+		+
chr2L	8190781	-	FBgn0083970	23	8		+		+
chr2L	8194509	+	FBgn0031995	27	13		+		+
chr2L	8197193	+	FBgn0031996	21	13	+		+
chr2L	8198882	+	FBgn0031997	11	18	+		+
chr2L	8201557	+	FBgn0031998	16	6		+	+
chr2L	8206171	+	FBgn0031999	8	0	+		+
chr2L	8211122	-	FBgn0003607	29	383	+		+
chr2L	8211347	+	FBgn0015299	26	75	+		+
chr2L	8212902	-	FBgn0032000	29	50	+		+
chr2L	8212959	+	FBgn0032001	29	23	+		+
chr2L	8214045	+	FBgn0032002	15	8			+
chr2L	8215915	+	FBgn0032003	5	3		+	+
chr2L	8218017	-	FBgn0032004	3	22			+
chr2L	8220741	-	FBgn0032005	29	182	+		+
chr2L	8239878	-	FBgn0032006	27	178	+		+
chr2L	8241800	-	FBgn0028987	4	0		+		+
chr2L	8242632	+	FBgn0032008	12	0		+		+
chr2L	8244003	-	FBgn0262359	2	0		+		+
chr2L	8257502	-	FBgn0032010	22	0		+		+
chr2L	8295158	+	FBgn0003502	16	8		+	+
chr2L	8302985	-	FBgn0261020	26	52	+		+
chr2L	8303429	+	FBgn0032013	12	0	+		+
chr2L	8305586	+	FBgn0032014	19	43	+		+
chr2L	8308192	-	FBgn0032015	29	116	+		+
chr2L	8308427	+	FBgn0032016	15	39	+		+
chr2L	8311195	-	FBgn0032017	24	13	+		+
chr2L	8311399	+	FBgn0032018	21	24	+		+
chr2L	8319908	-	FBgn0262598	2	9	+		+
chr2L	8320328	+	FBgn0032020	19	62	+		+
chr2L	8325262	-	FBgn0032021	19	0		+		+
chr2L	8327456	+	FBgn0032022	19	9		+		+
chr2L	8338287	+	FBgn0032023	9	0		+		+
chr2L	8342695	+	FBgn0032024	5	100		+		+
chr2L	8346620	+	FBgn0032025	26	0		+		+
chr2L	8352187	+	FBgn0051901	7	0		+		+
chr2L	8362469	-	FBgn0032026	23	30	+		+
chr2L	8364609	-	FBgn0010265	29	2387	+		+
chr2L	8364855	+	FBgn0261437	29	124	+		+
chr2L	8366038	+	FBgn0260439	29	371	+		+
chr2L	8370530	+	FBgn0032029	27	33	+		+
chr2L	8374461	+	FBgn0032030	29	74	+		+
chr2L	8376797	-	FBgn0032031	8	21	+		+
chr2L	8377035	+	FBgn0032032	15	39	+		+
chr2L	8381764	-	FBgn0027094	28	172	+		+
chr2L	8382807	-	FBgn0032033	5	7	+		+
chr2L	8382861	+	FBgn0032034	22	40	+		+
chr2L	8384137	-	FBgn0263852	29	262	+		+
chr2L	8384455	+	FBgn0032036	26	70	+		+
chr2L	8389331	-	FBgn0262001	0	0		+	+
chr2L	8392398	-	FBgn0262002	5	0		+		+
chr2L	8393222	-	FBgn0015583	2	0		+		+
chr2L	8394280	-	FBgn0040098	4	0		+		+
chr2L	8395122	-	FBgn0040958	8	0		+		+
chr2L	8396096	-	FBgn0040959	13	0		+		+
chr2L	8396713	+	FBgn0032039	5	0		+
chr2L	8399044	+	FBgn0032040	1	13	+		+
chr2L	8400457	+	FBgn0051898	2	6	+		+
chr2L	8403280	-	FBgn0001084	4	5	+		+
chr2L	8403573	+	FBgn0020497	29	137	+		+
chr2L	8411868	-	FBgn0014417	14	95	+		+
chr2L	8415256	-	FBgn0032042	18	20	+		+
chr2L	8415690	+	FBgn0027932	29	471	+		+
chr2L	8433598	-	FBgn0001137	19	54	+		+
chr2L	8437365	-	FBgn0027490	4	11	+		+
chr2L	8437405	+	FBgn0002887	12	23	+		+
chr2L	8442447	+	FBgn0051897	0	1		+	+
chr2L	8449576	-	FBgn0027780	2	6	+		+
chr2L	8463994	-	FBgn0026718	24	2	+		+
chr2L	8464488	+	FBgn0029173	11	16	+		+
chr2L	8466830	+	FBgn0262029	5	0		+
chr2L	8477349	+	FBgn0053194	0	0		+		+
chr2L	8482374	+	FBgn0264340	2	0		+		+
chr2L	8488981	+	FBgn0032047	7	5	+		+
chr2L	8490739	+	FBgn0263314	1	0		+		+
chr2L	8496307	-	FBgn0032048	17	0		+		+
chr2L	8506845	-	FBgn0032049	18	0		+		+
chr2L	8511844	-	FBgn0032050	29	484	+		+
chr2L	8514868	-	FBgn0032051	26	65	+		+
chr2L	8515096	+	FBgn0032052	16	33	+		+
chr2L	8517380	-	FBgn0032053	27	90	+		+
chr2L	8517411	+	FBgn0032054	23	36	+		+
chr2L	8519690	+	FBgn0032055	4	0		+	+
chr2L	8521933	+	FBgn0016122	27	17	+		+
chr2L	8528505	-	FBgn0085470	26	16	+
chr2L	8529141	+	FBgn0028394	14	5	+
chr2L	8542147	+	FBgn0011259	18	1	+			+
chr2L	8672698	+	FBgn0001114	27	5340			+
chr2L	8679116	+	FBgn0032057	0	0		+	+
chr2L	8683877	-	FBgn0032058	0	0			+
chr2L	8685955	-	FBgn0032059	28	42	+		+
chr2L	8686231	+	FBgn0260861	28	106	+		+
chr2L	8705572	+	FBgn0004914	28	31		+
chr2L	8709611	-	FBgn0032061	5	0	+		+
chr2L	8740660	-	FBgn0003209	26	40	+		+
chr2L	8752285	+	FBgn0032065	2	0		+		+
chr2L	8768710	-	FBgn0032066	7	0		+		+
chr2L	8772344	-	FBgn0032067	2	0		+		+
chr2L	8776263	-	FBgn0032068	7	0		+		+
chr2L	8781252	-	FBgn0032069	10	0		+		+
chr2L	8782500	-	FBgn0261627	5	0		+		+
chr2L	8825645	+	FBgn0029123	18	0				+
chr2L	8862776	+	FBgn0052986	1	0		+		+
chr2L	8863811	+	FBgn0052987	0	0		+		+
chr2L	8864864	+	FBgn0052988	2	0		+		+
chr2L	8865850	+	FBgn0052983	1	0		+		+
chr2L	8866767	+	FBgn0032072	4	0		+
chr2L	8891440	+	FBgn0261630	4	0		+		+
chr2L	8898804	+	FBgn0085427	20	3		+		+
chr2L	8933962	+	FBgn0032074	11	0		+		+
chr2L	8937390	+	FBgn0032075	24	7		+		+
chr2L	8942105	-	FBgn0032076	22	9		+	+
chr2L	8943257	-	FBgn0032077	2	21	+		+
chr2L	8951216	-	FBgn0032078	27	53	+		+
chr2L	8959051	-	FBgn0032079	18	8				+
chr2L	8962354	-	FBgn0032080	1	0		+	+
chr2L	8962533	+	FBgn0052985	1	9		+	+
chr2L	8964982	+	FBgn0052984	2	2		+	+
chr2L	8967535	+	FBgn0032082	0	3		+	+
chr2L	8975428	-	FBgn0032083	0	0		+		+
chr2L	8980659	+	FBgn0032084	6	2		+		+
chr2L	8984872	-	FBgn0040963	5	0		+		+
chr2L	8989539	-	FBgn0011705	18	8			+
chr2L	8991967	+	FBgn0032085	4	0		+
chr2L	8994463	+	FBgn0013746	29	49		+
chr2L	8997379	-	FBgn0032086	0	0	+		+
chr2L	8997605	+	FBgn0040964	7	13	+		+
chr2L	8998537	+	FBgn0015316	1	1		+	+
chr2L	9010586	+	FBgn0032087	10	0		+		+
chr2L	9012193	+	FBgn0032088	4	0		+		+
chr2L	9014068	-	FBgn0032089	3	3		+		+
chr2L	9031836	-	FBgn0032090	3	0		+		+
chr2L	9071162	-	FBgn0051708	3	0		+		+
chr2L	9077121	+	FBgn0032094	1	0		+		+
chr2L	9084107	+	FBgn0032095	0	0		+		+
chr2L	9097627	+	FBgn0051609	5	0		+		+
chr2L	9111814	+	FBgn0032096	0	0		+		+
chr2L	9125736	+	FBgn0052982	24	6				+
chr2L	9164235	+	FBgn0032100	7	0		+
chr2L	9166514	-	FBgn0032101	29	93	+		+
chr2L	9166778	+	FBgn0041092	27	15	+		+
chr2L	9251042	-	FBgn0032104	2	0		+	+
chr2L	9253118	-	FBgn0032105	9	50			+
chr2L	9254854	-	FBgn0040097	5	0		+		+
chr2L	9256563	+	FBgn0028433	20	0		+		+
chr2L	9305007	-	FBgn0262033	1	0		+		+
chr2L	9327744	+	FBgn0032109	4	0		+		+
chr2L	9330763	+	FBgn0010314	6	68	+		+
chr2L	9333567	+	FBgn0026439	19	0		+
chr2L	9342832	+	FBgn0032110	3	0		+		+
chr2L	9349546	+	FBgn0263082	3	0		+		+
chr2L	9350470	+	FBgn0032111	5	0		+		+
chr2L	9364297	+	FBgn0263323	1	0		+		+
chr2L	9367640	+	FBgn0085210	2	0		+		+
chr2L	9372102	+	FBgn0012036	29	152		+		+
chr2L	9387389	+	FBgn0032115	5	0	+			+
chr2L	9397988	-	FBgn0085395	8	1		+		+
chr2L	9416593	+	FBgn0032116	6	0		+		+
chr2L	9426860	+	FBgn0000640	18	0		+		+
chr2L	9427912	+	FBgn0262036	6	0		+		+
chr2L	9431029	-	FBgn0032117	10	9	+		+
chr2L	9431405	+	FBgn0011232	28	20	+		+
chr2L	9435399	+	FBgn0032119	0	0		+	+
chr2L	9436804	+	FBgn0085211	4	0		+
chr2L	9437469	+	FBgn0002973	27	4		+		+
chr2L	9440740	-	FBgn0053723	0	0		+		+
chr2L	9494796	-	FBgn0004868	29	185	+		+
chr2L	9495474	+	FBgn0032120	20	9	+		+
chr2L	9521210	+	FBgn0032123	29	1	+		+
chr2L	9528515	+	FBgn0032122	9	0		+	+
chr2L	9540523	+	FBgn0032124	7	0	+			+
chr2L	9542878	+	FBgn0032125	2	0		+		+
chr2L	9544171	+	FBgn0032126	1	0		+		+
chr2L	9545811	+	FBgn0032127	7	0		+
chr2L	9566750	-	FBgn0032129	16	0		+		+
chr2L	9568890	+	FBgn0032130	24	6	+		+
chr2L	9576769	-	FBgn0028479	29	84	+
chr2L	9579638	-	FBgn0051709	10	0		+		+
chr2L	9581745	-	FBgn0014179	1	0		+		+
chr2L	9589476	+	FBgn0032131	5	0		+		+
chr2L	9600872	-	FBgn0032132	3	0		+		+
chr2L	9608562	+	FBgn0019809	1	0		+		+
chr2L	9613166	+	FBgn0040070	29	118	+		+
chr2L	9616469	+	FBgn0032135	25	4	+		+
chr2L	9625285	-	FBgn0051882	5	0		+		+
chr2L	9634179	+	FBgn0032136	16	14		+		+
chr2L	9656600	+	FBgn0053299	2	0		+		+
chr2L	9699297	-	FBgn0000273	28	23	+		+
chr2L	9699791	+	FBgn0015393	25	119	+		+
chr2L	9700810	+	FBgn0011207	28	35	+		+
chr2L	9705954	-	FBgn0051710	24	15	+		+
chr2L	9711271	-	FBgn0032138	29	355	+		+
chr2L	9729940	+	FBgn0032140	13	20		+		+
chr2L	9736645	+	FBgn0028704	16	0	+			+
chr2L	9746495	-	FBgn0032139	17	0		+		+
chr2L	9750071	-	FBgn0015035	1	0		+
chr2L	9758342	+	FBgn0022720	29	45	+			+
chr2L	9763262	-	FBgn0011291	29	67	+		+
chr2L	9763345	+	FBgn0025117	29	112	+		+
chr2L	9767058	+	FBgn0032144	12	0		+	+
chr2L	9769060	+	FBgn0265001	0	0		+		+
chr2L	9770996	-	FBgn0032143	2	0		+		+
chr2L	9773044	-	FBgn0065108	0	0		+		+
chr2L	9775030	-	FBgn0065109	0	0		+	+
chr2L	9782384	+	FBgn0032147	25	19	+		+
chr2L	9790882	+	FBgn0032149	16	51	+		+
chr2L	9793107	-	FBgn0032150	14	9	+		+
chr2L	9848289	+	FBgn0032151	13	0		+		+
chr2L	9888098	+	FBgn0029174	29	237	+		+
chr2L	9890772	-	FBgn0085212	16	12	+		+
chr2L	9890885	+	FBgn0032153	21	16	+		+
chr2L	9893433	-	FBgn0032154	2	18	+		+
chr2L	9895281	+	FBgn0010520	27	62	+		+
chr2L	9897521	-	FBgn0004867	29	1055				+
chr2L	9903128	-	FBgn0053300	13	2				+
chr2L	9908633	-	FBgn0032156	29	146	+		+
chr2L	9912608	-	FBgn0032157	16	21	+		+
chr2L	9912911	+	FBgn0024285	28	69	+		+
chr2L	9915253	+	FBgn0040064	29	149	+		+
chr2L	9918176	-	FBgn0025700	29	139	+		+
chr2L	9918618	+	FBgn0032160	29	127	+		+
chr2L	9920160	+	FBgn0032161	2	4	+		+
chr2L	9921633	+	FBgn0032162	18	5	+		+
chr2L	9924865	-	FBgn0032163	1	0		+		+
chr2L	9925161	+	FBgn0259712	0	0		+		+
chr2L	9930580	+	FBgn0259713	3	0		+		+
chr2L	9933151	-	FBgn0051876	2	0		+		+
chr2L	9938134	-	FBgn0051712	29	20	+		+
chr2L	9938790	-	FBgn0051713	27	29	+		+
chr2L	9938863	+	FBgn0032166	27	23	+		+
chr2L	9947407	-	FBgn0032167	24	14	+
chr2L	9954180	-	FBgn0032168	19	21	+		+
chr2L	9954449	+	FBgn0032169	14	13	+		+
chr2L	9957019	-	FBgn0032171	13	11	+		+
chr2L	9957287	+	FBgn0032170	29	31	+		+
chr2L	9961018	+	FBgn0032172	28	29			+
chr2L	9967312	+	FBgn0015664	18	34	+		+
chr2L	9967455	-	FBgn0011272	29	562	+		+
chr2L	9984634	+	FBgn0040965	6	0		+		+
chr2L	9984743	-	FBgn0000180	8	0		+		+
chr2L	10002446	-	FBgn0051875	4	2	+		+
chr2L	10002736	-	FBgn0051755	2	2	+		+
chr2L	10003825	+	FBgn0043456	29	321	+		+
chr2L	10009386	+	FBgn0011584	29	213	+		+
chr2L	10017463	-	FBgn0032175	2	0		+		+
chr2L	10026740	+	FBgn0032176	2	0		+		+
chr2L	10032694	+	FBgn0027600	14	0		+		+
chr2L	10049482	+	FBgn0053301	5	0		+	+
chr2L	10054215	+	FBgn0053302	1	0		+		+
chr2L	10056906	+	FBgn0011823	20	442	+
chr2L	10060871	+	FBgn0032178	1	1
chr2L	10092389	-	FBgn0083945	3	0		+		+
chr2L	10094088	+	FBgn0032184	2	0		+		+
chr2L	10122771	-	FBgn0032187	5	0		+		+
chr2L	10144776	+	FBgn0032188	2	0		+		+
chr2L	10172702	+	FBgn0265002	2	0		+		+
chr2L	10180256	-	FBgn0032181	0	0		+		+
chr2L	10191496	-	FBgn0028675	0	1		+		+
chr2L	10199112	-	FBgn0051874	5	0	+		+
chr2L	10200972	-	FBgn0032189	23	11	+		+
chr2L	10201101	+	FBgn0005593	29	676	+		+
chr2L	10204320	-	FBgn0085188	29	101	+		+
chr2L	10206961	-	FBgn0032191	29	49	+		+
chr2L	10209737	-	FBgn0032192	5	1	+		+
chr2L	10210700	-	FBgn0032193	29	67	+		+
chr2L	10211183	+	FBgn0032194	11	20	+		+
chr2L	10220957	-	FBgn0024320	28	28	+		+
chr2L	10221353	+	FBgn0250843	29	264	+		+
chr2L	10222658	+	FBgn0032195	3	8	+		+
chr2L	10226808	-	FBgn0032196	29	76	+		+
chr2L	10231689	-	FBgn0032197	27	34	+		+
chr2L	10232493	+	FBgn0032198	29	509	+		+
chr2L	10238317	-	FBgn0051720	2	0	+		+
chr2L	10239341	+	FBgn0004419	29	193	+		+
chr2L	10247078	-	FBgn0024248	28	20	+		+
chr2L	10250501	-	FBgn0000229	26	54	+		+
chr2L	10250737	+	FBgn0051717	29	133	+		+
chr2L	10251843	+	FBgn0010407	10	4	+		+
chr2L	10255891	-	FBgn0032200	29	179	+		+
chr2L	10261049	-	FBgn0026379	27	18	+		+
chr2L	10263554	-	FBgn0011305	28	25	+		+
chr2L	10264125	+	FBgn0032202	29	522	+		+
chr2L	10265336	+	FBgn0259482	24	42	+		+
chr2L	10266703	+	FBgn0032204	16	16	+		+
chr2L	10268872	+	FBgn0032205	26	54	+		+
chr2L	10270051	+	FBgn0260750	23	18	+		+
chr2L	10272324	-	FBgn0003751	2	5	+			+
chr2L	10278811	-	FBgn0260749	27	20	+		+
chr2L	10280872	-	FBgn0054043	4	0		+	+
chr2L	10292278	-	FBgn0032208	29	66	+
chr2L	10295299	-	FBgn0032209	6	4		+	+
chr2L	10299827	-	FBgn0032210	28	25	+		+
chr2L	10301955	-	FBgn0032211	2	0		+	+
chr2L	10303945	-	FBgn0005322	28	57	+		+
chr2L	10306594	-	FBgn0032213	29	177	+		+
chr2L	10306922	+	FBgn0032214	29	29	+		+
chr2L	10310956	-	FBgn0027491	20	0	+		+
chr2L	10312099	-	FBgn0032215	29	82	+		+
chr2L	10314396	-	FBgn0032216	29	119	+		+
chr2L	10314792	+	FBgn0032217	27	36	+		+
chr2L	10322476	+	FBgn0032218	28	7		+	+
chr2L	10323102	-	FBgn0032219	8	0		+	+
chr2L	10327943	-	FBgn0011703	11	134	+		+
chr2L	10331116	-	FBgn0032221	13	4	+		+
chr2L	10331471	+	FBgn0032222	25	31	+		+
chr2L	10333734	+	FBgn0032223	26	17	+		+
chr2L	10339457	+	FBgn0019932	27	44	+		+
chr2L	10341616	+	FBgn0051715	29	100	+		+
chr2L	10342594	+	FBgn0032224	18	14	+		+
chr2L	10344442	+	FBgn0032225	3	0	+		+
chr2L	10353905	-	FBgn0085396	1	0		+	+
chr2L	10356597	-	FBgn0032228	0	2	+		+
chr2L	10356795	+	FBgn0032229	29	49	+		+
chr2L	10362707	-	FBgn0027568	28	39	+		+
chr2L	10362989	+	FBgn0003087	12	34	+		+
chr2L	10364471	+	FBgn0032230	13	0	+		+
chr2L	10366692	+	FBgn0032231	28	39	+		+
chr2L	10373900	-	FBgn0041723	13	2		+	+
chr2L	10375757	-	FBgn0053303	29	148	+		+
chr2L	10376168	+	FBgn0032233	12	0	+		+
chr2L	10380103	+	FBgn0032234	1	14	+		+
chr2L	10382263	+	FBgn0032235	10	3		+	+
chr2L	10386262	-	FBgn0004106	12	66	+		+
chr2L	10386662	+	FBgn0032236	28	54	+		+
chr2L	10388105	+	FBgn0000413	29	34	+		+
chr2L	10396275	-	FBgn0262782	29	62	+		+
chr2L	10396716	+	FBgn0051716	29	29	+		+
chr2L	10405203	-	FBgn0032240	21	25	+		+
chr2L	10405565	+	FBgn0051718	0	0	+		+
chr2L	10408352	+	FBgn0003942	29	5311	+		+
chr2L	10413463	-	FBgn0032242	29	152	+		+
chr2L	10414017	+	FBgn0032243	17	7	+		+
chr2L	10419190	+	FBgn0032244	6	38	+		+
chr2L	10422780	-	FBgn0005683	12	13	+		+
chr2L	10423291	+	FBgn0032246	29	106	+		+
chr2L	10426627	-	FBgn0262601	28	285	+		+
chr2L	10426887	+	FBgn0022268	29	235	+		+
chr2L	10428829	+	FBgn0032247	7	21	+		+
chr2L	10430918	-	FBgn0032248	23	31	+		+
chr2L	10431338	+	FBgn0004915	29	82	+		+
chr2L	10435656	-	FBgn0032249	12	7	+		+
chr2L	10435995	+	FBgn0032250	29	60	+		+
chr2L	10437548	+	FBgn0027052	29	48	+		+
chr2L	10439440	+	FBgn0032251	6	4	+		+
chr2L	10442725	+	FBgn0032252	0	0		+		+
chr2L	10452201	-	FBgn0065110	0	0		+		+
chr2L	10457241	-	FBgn0032253	19	0				+
chr2L	10457658	+	FBgn0027611	29	17	+			+
chr2L	10474349	-	FBgn0051719	16	0		+		+
chr2L	10477073	+	FBgn0032256	8	12	+		+
chr2L	10483295	+	FBgn0026431	3	12	+		+
chr2L	10488622	-	FBgn0032258	29	65	+		+
chr2L	10488694	+	FBgn0032259	23	19	+		+
chr2L	10491429	-	FBgn0032260	2	0		+	+
chr2L	10506301	+	FBgn0086347	28	76	+		+
chr2L	10507081	+	FBgn0032261	27	34	+		+
chr2L	10510453	-	FBgn0032262	14	4		+	+
chr2L	10517218	-	FBgn0021953	28	42	+		+
chr2L	10517335	+	FBgn0010398	4	5	+		+
chr2L	10527572	+	FBgn0032264	23	1	+		+
chr2L	10531821	+	FBgn0032265	6	0		+		+
chr2L	10534322	+	FBgn0032266	4	0		+		+
chr2L	10544883	+	FBgn0051721	10	0				+
chr2L	10567255	+	FBgn0032268	5	0		+		+
chr2L	10577792	-	FBgn0032269	13	0		+		+
chr2L	10579753	+	FBgn0250826	5	0		+		+
chr2L	10581702	-	FBgn0085190	5	0		+		+
chr2L	10638471	-	FBgn0032271	2	0		+		+
chr2L	10639932	+	FBgn0051872	8	0		+		+
chr2L	10643971	+	FBgn0043825	5	0		+		+
chr2L	10646415	+	FBgn0265264	8	0		+		+
chr2L	10651613	+	FBgn0032276	4	0		+		+
chr2L	10662081	+	FBgn0051871	0	0		+		+
chr2L	10677198	+	FBgn0040496	13	0		+		+
chr2L	10681047	+	FBgn0032280	3	0		+		+
chr2L	10681902	+	FBgn0032281	4	0		+		+
chr2L	10684409	-	FBgn0032282	13	0		+
chr2L	10687066	-	FBgn0032283	19	0		+		+
chr2L	10689271	-	FBgn0032284	1	0		+		+
chr2L	10694103	-	FBgn0032285	22	0		+		+
chr2L	10698024	-	FBgn0032286	13	0		+		+
chr2L	10701544	-	FBgn0023496	0	0		+		+
chr2L	10703621	+	FBgn0024740	0	0		+		+
chr2L	10709453	-	FBgn0032287	14	0		+		+
chr2L	10724203	+	FBgn0032289	0	0		+		+
chr2L	10728978	+	FBgn0032290	28	20	+		+
chr2L	10730255	+	FBgn0032291	6	0		+	+
chr2L	10732423	-	FBgn0032292	29	88	+		+
chr2L	10732653	+	FBgn0032293	29	98	+		+
chr2L	10736071	-	FBgn0027868	19	63	+		+
chr2L	10737043	-	FBgn0032294	3	0	+		+
chr2L	10737345	+	FBgn0032295	20	27	+		+
chr2L	10741885	+	FBgn0032296	26	24		+		+
chr2L	10756325	-	FBgn0032297	25	1				+
chr2L	10761116	+	FBgn0027550	14	1				+
chr2L	10767939	-	FBgn0015320	29	52	+		+
chr2L	10769952	-	FBgn0032298	16	47	+		+
chr2L	10770868	+	FBgn0032299	2	0		+	+
chr2L	10790242	+	FBgn0051869	21	0		+		+
chr2L	10801107	-	FBgn0051870	5	0		+		+
chr2L	10819123	+	FBgn0032304	1	0		+		+
chr2L	10820710	+	FBgn0011676	4	0		+		+
chr2L	10838448	-	FBgn0032303	0	0		+	+
chr2L	10840476	-	FBgn0032305	29	36		+	+
chr2L	10845664	-	FBgn0260453	5	0		+	+
chr2L	10847044	-	FBgn0069354	10	1		+	+
chr2L	10850141	+	FBgn0004363	29	404	+		+
chr2L	10850848	-	FBgn0262599	3	0	+		+
chr2L	10856644	-	FBgn0027453	26	36	+		+
chr2L	10858094	-	FBgn0024227	7	72	+		+
chr2L	10858536	+	FBgn0027363	29	96	+		+
chr2L	10870167	+	FBgn0032311	0	0		+		+
chr2L	10888903	-	FBgn0032312	2	0		+		+
chr2L	10901765	-	FBgn0032313	2	0		+		+
chr2L	10908812	-	FBgn0032314	5	0		+		+
chr2L	10910535	-	FBgn0032315	4	0		+		+
chr2L	10936662	+	FBgn0261871	1	0		+		+
chr2L	10964128	-	FBgn0032318	2	0
chr2L	10970275	-	FBgn0053129	29	67	+		+
chr2L	10970438	+	FBgn0032321	29	32	+		+
chr2L	10972280	+	FBgn0032322	22	5		+	+
chr2L	10975293	-	FBgn0000018	5	30	+		+
chr2L	10976399	-	FBgn0010612	29	126	+		+
chr2L	10976772	+	FBgn0041781	28	35	+		+
chr2L	10987420	-	FBgn0004872	7	2	+		+
chr2L	10987806	+	FBgn0026148	12	12	+		+
chr2L	10989401	+	FBgn0026147	16	13	+		+
chr2L	11001476	-	FBgn0000146	4	68	+		+
chr2L	11002072	+	FBgn0040096	0	0	+		+
chr2L	11004189	-	FBgn0015756	29	1313	+		+
chr2L	11004820	+	FBgn0021761	7	27	+		+
chr2L	11011086	-	FBgn0032329	6	26	+		+
chr2L	11011293	+	FBgn0250837	21	400	+		+
chr2L	11015642	+	FBgn0032331	1	0		+		+
chr2L	11017075	+	FBgn0040967	3	0		+		+
chr2L	11034849	+	FBgn0032330	24	6		+		+
chr2L	11066997	-	FBgn0023415	9	0	+		+
chr2L	11071027	+	FBgn0032335	0	0		+		+
chr2L	11075513	+	FBgn0263971	0	0		+		+
chr2L	11081402	-	FBgn0032336	16	0		+		+
chr2L	11085243	-	FBgn0032337	2	0		+		+
chr2L	11086721	+	FBgn0032338	14	0		+		+
chr2L	11091442	+	FBgn0032339	11	7	+		+
chr2L	11100866	-	FBgn0032340	25	47	+		+
chr2L	11106652	-	FBgn0032341	28	23	+		+
chr2L	11106912	+	FBgn0261983	28	21	+		+
chr2L	11113063	-	FBgn0032343	6	0		+	+
chr2L	11114183	+	FBgn0041246	0	0		+	+
chr2L	11120314	-	FBgn0027582	29	30	+		+
chr2L	11121683	-	FBgn0032345	4	10		+	+
chr2L	11123779	+	FBgn0032346	9	24	+		+
chr2L	11123792	-	FBgn0262647	9	26	+		+
chr2L	11130645	-	FBgn0028700	5	26	+		+
chr2L	11130741	+	FBgn0032348	27	29	+		+
chr2L	11136395	+	FBgn0040211	10	0		+
chr2L	11145417	-	FBgn0010197	0	0		+		+
chr2L	11148875	-	FBgn0051867	2	0		+		+
chr2L	11155716	-	FBgn0032350	29	6	+			+
chr2L	11171665	-	FBgn0032354	7	10		+		+
chr2L	11179041	+	FBgn0259822	15	0	+		+
chr2L	11203544	-	FBgn0014076	8	0		+		+
chr2L	11210678	+	FBgn0264442	15	0		+		+
chr2L	11269002	-	FBgn0040232	7	43	+		+
chr2L	11269780	+	FBgn0040233	23	8	+		+
chr2L	11278021	+	FBgn0052831	16	27	+		+
chr2L	11280577	-	FBgn0032358	28	11	+		+
chr2L	11282090	+	FBgn0020270	6	28	+		+
chr2L	11285706	-	FBgn0032359	1	0		+
chr2L	11343263	-	FBgn0032360	8	0		+		+
chr2L	11358873	+	FBgn0000287	8	0				+
chr2L	11392298	-	FBgn0263764	2	0		+		+
chr2L	11445603	-	FBgn0261648	7	0	+			+
chr2L	11484707	+	FBgn0003313	2	0		+		+
chr2L	11499119	-	FBgn0032361	22	17				+
chr2L	11501751	+	FBgn0032362	1	0		+		+
chr2L	11517081	-	FBgn0032363	24	19	+		+
chr2L	11517391	+	FBgn0032364	5	10	+		+
chr2L	11519832	+	FBgn0032365	1	0		+		+
chr2L	11521285	-	FBgn0032366	4	0		+		+
chr2L	11522776	-	FBgn0262683	1	0		+		+
chr2L	11528205	-	FBgn0028490	29	123	+		+
chr2L	11531052	-	FBgn0051706	11	0		+		+
chr2L	11531820	+	FBgn0085191	0	0		+		+
chr2L	11536145	+	FBgn0263386	0	0		+		+
chr2L	11586833	-	FBgn0028412	7	0		+		+
chr2L	11591678	-	FBgn0032367	6	0		+		+
chr2L	11606514	+	FBgn0015400	12	0		+		+
chr2L	11611772	-	FBgn0032368	2	0		+		+
chr2L	11648839	-	FBgn0032369	2	0		+		+
chr2L	11652010	-	FBgn0032370	5	0		+		+
chr2L	11652448	+	FBgn0032371	6	0		+		+
chr2L	11657460	+	FBgn0262786	3	0		+		+
chr2L	11694856	+	FBgn0032372	5	0		+		+
chr2L	11738948	+	FBgn0032373	5	0		+		+
chr2L	11753555	-	FBgn0259960	1	0		+		+
chr2L	11754022	-	FBgn0259961	3	0		+		+
chr2L	11754502	-	FBgn0259962	1	0		+		+
chr2L	11788334	+	FBgn0032374	7	0		+		+
chr2L	11789877	+	FBgn0032375	3	0		+		+
chr2L	11792365	-	FBgn0032376	4	0		+		+
chr2L	11794086	-	FBgn0032377	1	1		+	+
chr2L	11798195	-	FBgn0020309	29	59		+	+
chr2L	11813780	-	FBgn0032378	28	105	+		+
chr2L	11829405	-	FBgn0265349	1	0	+		+
chr2L	11837243	+	FBgn0259963	1	0		+		+
chr2L	11839726	-	FBgn0259964	3	0		+		+
chr2L	11839912	+	FBgn0051704	16	0		+		+
chr2L	11840691	+	FBgn0264750	23	0		+		+
chr2L	11840839	-	FBgn0264564	2	0		+		+
chr2L	11842226	-	FBgn0040968	27	1		+		+
chr2L	11842828	+	FBgn0259989	27	1		+		+
chr2L	11843137	+	FBgn0032381	5	0		+		+
chr2L	11847226	+	FBgn0032382	20	9		+		+
chr2L	11849958	+	FBgn0261805	0	0	+			+
chr2L	11853430	+	FBgn0264815	19	0		+		+
chr2L	11928572	-	FBgn0000588	9	19		+		+
chr2L	11934505	+	FBgn0026392	0	0		+		+
chr2L	11936181	+	FBgn0026391	0	0		+		+
chr2L	11937969	+	FBgn0026390	0	0		+		+
chr2L	11944141	+	FBgn0005664	11	0		+		+
chr2L	11947965	+	FBgn0032385	3	0		+		+
chr2L	11981616	+	FBgn0032387	6	3		+		+
chr2L	11988035	-	FBgn0032388	29	72	+		+
chr2L	11988270	+	FBgn0085192	28	69	+		+
chr2L	11989861	-	FBgn0261266	2	11	+		+
chr2L	11989938	+	FBgn0032390	6	23	+		+
chr2L	11990927	+	FBgn0032391	11	13	+		+
chr2L	11992906	+	FBgn0051866	22	10	+		+
chr2L	11995428	-	FBgn0042127	5	2	+		+
chr2L	11995751	+	FBgn0051864	23	19	+		+
chr2L	11996811	+	FBgn0051865	18	10	+		+
chr2L	11999340	-	FBgn0042125	5	2	+		+
chr2L	11999654	+	FBgn0032393	28	74	+		+
chr2L	12002276	-	FBgn0032394	27	34	+		+
chr2L	12008376	+	FBgn0014019	10	0	+		+
chr2L	12020938	-	FBgn0032395	9	5	+			+
chr2L	12027440	+	FBgn0010497	15	15	+		+
chr2L	12034190	+	FBgn0042126	2	0		+	+
chr2L	12038543	-	FBgn0032397	27	26	+		+
chr2L	12040682	-	FBgn0032398	29	65	+		+
chr2L	12045200	-	FBgn0032399	4	0	+		+
chr2L	12046100	-	FBgn0032400	29	96	+		+
chr2L	12048918	-	FBgn0032401	4	6	+		+
chr2L	12049423	+	FBgn0032402	12	2	+		+
chr2L	12056042	-	FBgn0028425	18	132	+		+
chr2L	12056324	+	FBgn0032404	29	289	+		+
chr2L	12057393	+	FBgn0085193	29	289		+
chr2L	12063171	-	FBgn0027505	24	19			+
chr2L	12066772	-	FBgn0032405	18	0		+		+
chr2L	12076823	+	FBgn0032406	0	0		+
chr2L	12085792	-	FBgn0003145	2	0		+		+
chr2L	12093771	+	FBgn0032407	29	122	+		+
chr2L	12096510	-	FBgn0032408	27	91	+		+
chr2L	12096525	+	FBgn0028707	0	6	+		+
chr2L	12097843	+	FBgn0032409	28	70	+		+
chr2L	12103285	-	FBgn0029137	4	1	+		+
chr2L	12103734	+	FBgn0027081	29	170	+		+
chr2L	12109124	-	FBgn0015797	29	101	+		+
chr2L	12109457	+	FBgn0263234	9	0	+		+
chr2L	12111110	+	FBgn0263235	5	0		+
chr2L	12114360	+	FBgn0032414	15	0		+		+
chr2L	12133367	-	FBgn0032415	0	0				+
chr2L	12138008	+	FBgn0032416	0	0		+		+
chr2L	12142780	+	FBgn0051760	12	0		+		+
chr2L	12161795	+	FBgn0051861	5	0		+		+
chr2L	12164241	+	FBgn0051860	3	0		+		+
chr2L	12170550	+	FBgn0032419	3	0		+
chr2L	12172586	-	FBgn0032420	11	7	+		+
chr2L	12172981	+	FBgn0032421	23	35	+		+
chr2L	12175004	+	FBgn0000114	24	0		+
chr2L	12177886	-	FBgn0032422	22	0		+		+
chr2L	12207709	+	FBgn0051759	1	4	+			+
chr2L	12338848	+	FBgn0051862	0	0		+		+
chr2L	12344219	+	FBgn0264361	0	0		+		+
chr2L	12344266	-	FBgn0262475	21	1		+		+
chr2L	12356441	+	FBgn0032424	5	0		+		+
chr2L	12398274	+	FBgn0041195	5	0		+		+
chr2L	12423439	-	FBgn0043841	29	167	+
chr2L	12424904	+	FBgn0032428	6	1	+		+
chr2L	12427709	-	FBgn0032429	29	116	+		+
chr2L	12428028	+	FBgn0032430	25	41	+		+
chr2L	12430866	-	FBgn0032431	5	0		+	+
chr2L	12433180	-	FBgn0020443	29	109			+
chr2L	12434452	+	FBgn0265298	27	71	+		+
chr2L	12445924	-	FBgn0032433	6	0		+		+
chr2L	12448132	-	FBgn0032434	2	0		+		+
chr2L	12448484	+	FBgn0032435	5	0		+		+
chr2L	12453242	-	FBgn0032436	0	0		+		+
chr2L	12460100	-	FBgn0051858	5	1	+		+
chr2L	12543176	+	FBgn0259176	29	51	+		+
chr2L	12587871	+	FBgn0085424	6	0				+
chr2L	12646356	-	FBgn0032439	2	0		+		+
chr2L	12657829	+	FBgn0004394	1	0		+		+
chr2L	12669714	-	FBgn0032442	0	0		+		+
chr2L	12692937	-	FBgn0032444	28	255	+		+
chr2L	12692986	+	FBgn0032445	15	11	+		+
chr2L	12694982	-	FBgn0032446	9	4	+		+
chr2L	12695038	+	FBgn0032447	12	0	+		+
chr2L	12697323	-	FBgn0032448	5	0		+	+
chr2L	12700640	-	FBgn0032449	4	0		+	+
chr2L	12704457	-	FBgn0032450	2	10	+		+
chr2L	12704725	+	FBgn0032451	27	9	+		+
chr2L	12707661	+	FBgn0032452	0	2	+		+
chr2L	12707711	-	FBgn0032453	29	128	+		+
chr2L	12712952	-	FBgn0032454	28	68	+		+
chr2L	12719045	+	FBgn0032455	28	27	+		+
chr2L	12721843	-	FBgn0032456	27	47	+		+
chr2L	12761840	-	FBgn0032457	3	0		+		+
chr2L	12822787	-	FBgn0015399	16	43	+		+
chr2L	12912530	+	FBgn0040508	3	0		+		+
chr2L	12916814	+	FBgn0040509	2	0		+		+
chr2L	12921091	+	FBgn0040510	2	0		+		+
chr2L	12925611	+	FBgn0040506	0	0		+		+
chr2L	12966590	+	FBgn0032462	0	0		+		+
chr2L	12974322	+	FBgn0263598	29	150	+		+
chr2L	12978786	+	FBgn0032464	5	0		+	+
chr2L	13000635	-	FBgn0032465	28	33	+		+
chr2L	13004107	-	FBgn0265262	23	7	+		+
chr2L	13004480	+	FBgn0021796	25	21	+		+
chr2L	13019434	-	FBgn0032467	29	34	+		+
chr2L	13021312	-	FBgn0028965	29	78	+		+
chr2L	13060140	-	FBgn0262160	29	17	+			+
chr2L	13106807	+	FBgn0032470	1	1		+		+
chr2L	13119294	+	FBgn0262352	3	0		+		+
chr2L	13130591	+	FBgn0032471	5	0		+		+
chr2L	13142903	-	FBgn0032472	19	0		+		+
chr2L	13143622	-	FBgn0040972	12	0		+		+
chr2L	13158810	+	FBgn0028410	2	0		+		+
chr2L	13160527	+	FBgn0032473	2	1		+		+
chr2L	13165564	+	FBgn0032474	29	36	+		+
chr2L	13166072	-	FBgn0024291	29	36	+		+
chr2L	13176423	+	FBgn0032475	24	26	+		+
chr2L	13176785	-	FBgn0264546	0	0	+		+
chr2L	13177150	+	FBgn0032476	27	74	+		+
chr2L	13179247	+	FBgn0032477	23	20	+		+
chr2L	13182596	-	FBgn0051849	5	5	+		+
chr2L	13183450	+	FBgn0032478	5	1
chr2L	13191979	-	FBgn0032479	28	46	+		+
chr2L	13192201	+	FBgn0032480	29	25	+		+
chr2L	13203295	-	FBgn0032481	15	12	+		+
chr2L	13203762	+	FBgn0032482	28	192	+		+
chr2L	13211814	-	FBgn0032483	5	0	+		+
chr2L	13215350	-	FBgn0032484	11	0			+
chr2L	13219923	-	FBgn0032485	27	25	+		+
chr2L	13219979	+	FBgn0032486	22	18	+		+
chr2L	13222429	-	FBgn0032487	8	21	+		+
chr2L	13222587	+	FBgn0032488	18	21	+		+
chr2L	13225275	-	FBgn0032489	0	0		+	+
chr2L	13227529	+	FBgn0032490	0	0		+		+
chr2L	13229832	+	FBgn0032491	0	0		+		+
chr2L	13232039	+	FBgn0032492	5	0		+		+
chr2L	13234660	-	FBgn0032493	0	0		+		+
chr2L	13236494	+	FBgn0027586	20	0		+		+
chr2L	13239989	+	FBgn0032494	17	0		+		+
chr2L	13246232	+	FBgn0032495	21	0		+		+
chr2L	13251509	+	FBgn0051728	5	0		+		+
chr2L	13257477	+	FBgn0051851	2	0		+		+
chr2L	13259641	-	FBgn0051730	2	0		+		+
chr2L	13261008	+	FBgn0264894	21	1		+		+
chr2L	13265876	-	FBgn0051848	3	0		+	+
chr2L	13284927	+	FBgn0028406	9	6		+	+
chr2L	13286777	+	FBgn0032499	29	24	+		+
chr2L	13290006	+	FBgn0051729	29	61	+		+
chr2L	13293009	+	FBgn0040973	5	0		+		+
chr2L	13304788	+	FBgn0264301	0	0		+		+
chr2L	13306755	-	FBgn0264308	11	0		+		+
chr2L	13331121	-	FBgn0032503	2	0		+		+
chr2L	13347791	+	FBgn0032505	18	0		+		+
chr2L	13355073	-	FBgn0032506	12	0		+		+
chr2L	13361527	-	FBgn0032507	12	0		+		+
chr2L	13366188	-	FBgn0022069	26	46	+		+
chr2L	13366466	+	FBgn0032509	29	276	+		+
chr2L	13367616	+	FBgn0051852	27	62	+		+
chr2L	13369193	+	FBgn0051855	29	52	+		+
chr2L	13371083	-	FBgn0032511	29	48	+		+
chr2L	13373853	-	FBgn0032512	24	28	+		+
chr2L	13374179	+	FBgn0032513	25	22	+		+
chr2L	13378546	-	FBgn0032514	28	205	+		+
chr2L	13378897	+	FBgn0025724	29	132	+		+
chr2L	13382648	+	FBgn0032515	26	9	+		+
chr2L	13387299	-	FBgn0032516	29	40	+		+
chr2L	13387636	+	FBgn0032517	7	5	+		+
chr2L	13395115	-	FBgn0032518	29	1421	+		+
chr2L	13396184	-	FBgn0032519	5	2	+		+
chr2L	13398664	-	FBgn0032520	5	76	+		+
chr2L	13398989	+	FBgn0032521	8	28	+		+
chr2L	13411616	-	FBgn0003983	11	2		+		+
chr2L	13412519	+	FBgn0032522	2	0		+		+
chr2L	13414575	-	FBgn0032523	0	0		+		+
chr2L	13415677	+	FBgn0263354	12	0		+		+
chr2L	13435622	+	FBgn0026760	4	0		+		+
chr2L	13445651	-	FBgn0032524	27	14	+		+
chr2L	13449497	-	FBgn0032525	4	0				+
chr2L	13457636	+	FBgn0261991	0	0		+		+
chr2L	13459773	+	FBgn0261992	5	0		+		+
chr2L	13527841	+	FBgn0053641	0	4		+		+
chr2L	13529042	+	FBgn0053642	0	1		+		+
chr2L	13529975	+	FBgn0053643	0	0		+		+
chr2L	13531074	+	FBgn0053644	0	0		+	+
chr2L	13532085	+	FBgn0053645	0	0		+
chr2L	13532872	+	FBgn0028943	9	0		+		+
chr2L	13535778	-	FBgn0028942	5	1		+		+
chr2L	13540751	+	FBgn0028941	2	0		+		+
chr2L	13542268	+	FBgn0023407	22	12		+		+
chr2L	13542576	-	FBgn0032530	5	2		+		+
chr2L	13549328	-	FBgn0053640	0	3	+		+
chr2L	13550141	+	FBgn0259984	20	32	+		+
chr2L	13597186	-	FBgn0028513	5	0		+		+
chr2L	13642360	-	FBgn0028546	29	78
chr2L	13665525	+	FBgn0028527	23	0		+		+
chr2L	13708215	+	FBgn0051814	3	0		+		+
chr2L	13717310	-	FBgn0028848	5	0		+		+
chr2L	13723642	-	FBgn0028847	5	0		+		+
chr2L	13736140	+	FBgn0051813	2	0		+		+
chr2L	13771087	+	FBgn0028541	29	40	+		+
chr2L	13774033	+	FBgn0263206	3	0		+	+
chr2L	13777195	+	FBgn0028540	21	2		+		+
chr2L	13780695	+	FBgn0024846	27	39	+		+
chr2L	13783457	-	FBgn0028932	29	9	+		+
chr2L	13784089	+	FBgn0028539	29	17	+		+
chr2L	13790963	+	FBgn0028931	2	2	+		+
chr2L	13793547	+	FBgn0028538	28	10	+		+
chr2L	13803626	+	FBgn0027844	27	0		+	+
chr2L	13811474	-	FBgn0028658	0	1	+		+
chr2L	13811522	+	FBgn0028919	22	20	+		+
chr2L	13813256	-	FBgn0032533	5	8	+		+
chr2L	13813816	+	FBgn0001965	28	21	+		+
chr2L	13821248	+	FBgn0000153	14	0		+	+
chr2L	13827772	-	FBgn0004406	4	10	+		+
chr2L	13829748	-	FBgn0001961	29	342	+		+
chr2L	13829857	+	FBgn0015271	6	12	+		+
chr2L	13833167	-	FBgn0004407	29	30	+		+
chr2L	13833339	+	FBgn0026373	29	73	+		+
chr2L	13835056	-	FBgn0260407	26	46	+		+
chr2L	13835567	+	FBgn0028509	23	8	+		+
chr2L	13841509	-	FBgn0053307	17	32	+
chr2L	13843742	-	FBgn0053306	8	0		+		+
chr2L	13845309	-	FBgn0028920	15	0		+		+
chr2L	13846758	+	FBgn0028534	8	1		+		+
chr2L	13847940	+	FBgn0028533	15	0		+		+
chr2L	13849412	+	FBgn0028532	6	0		+		+
chr2L	13904659	-	FBgn0019890	29	32	+		+
chr2L	13905645	+	FBgn0012037	27	1			+
chr2L	13909640	+	FBgn0032535	1	0		+	+
chr2L	13912139	+	FBgn0025115	5	0		+		+
chr2L	13914725	+	FBgn0032536	12	0		+		+
chr2L	13923549	-	FBgn0028938	11	0		+		+
chr2L	13931224	-	FBgn0261628	0	0		+		+
chr2L	13934690	-	FBgn0032538	17	0		+		+
chr2L	13947472	-	FBgn0028544	12	0		+		+
chr2L	13957539	+	FBgn0261514	3	0		+		+
chr2L	13963521	+	FBgn0027929	7	0		+		+
chr2L	13967022	-	FBgn0028543	23	0		+		+
chr2L	13967966	-	FBgn0054003	20	0		+		+
chr2L	13969973	-	FBgn0028542	10	0		+
chr2L	13970529	+	FBgn0028936	14	0		+	+
chr2L	13972947	-	FBgn0028430	3	1		+	+
chr2L	13976753	-	FBgn0259896	15	0		+		+
chr2L	13977303	+	FBgn0028940	0	0		+		+
chr2L	13980146	+	FBgn0028939	7	0		+		+
chr2L	14001252	-	FBgn0003255	4	0		+		+
chr2L	14008127	+	FBgn0261582	4	0		+		+
chr2L	14013747	+	FBgn0027348	22	1		+	+
chr2L	14020208	-	FBgn0001967	3	0		+		+
chr2L	14027010	+	FBgn0028519	10	0		+
chr2L	14031539	-	FBgn0028872	5	0		+		+
chr2L	14040170	+	FBgn0028875	12	0		+		+
chr2L	14047582	+	FBgn0260011	5	42		+		+
chr2L	14104483	+	FBgn0028904	0	0		+		+
chr2L	14109304	-	FBgn0028526	19	0		+		+
chr2L	14110739	-	FBgn0051769	17	0		+		+
chr2L	14134491	+	FBgn0028906	5	1		+		+
chr2L	14163222	-	FBgn0263037	0	0		+		+
chr2L	14180686	-	FBgn0263038	4	0		+		+
chr2L	14234126	-	FBgn0016930	28	18	+		+
chr2L	14263027	+	FBgn0261563	1	2				+
chr2L	14274795	+	FBgn0052971	4	0		+		+
chr2L	14328429	+	FBgn0261529	2	0		+		+
chr2L	14334160	+	FBgn0028916	17	7	+			+
chr2L	14338240	+	FBgn0028531	5	0		+		+
chr2L	14346688	-	FBgn0264253	4	0		+	+
chr2L	14348818	-	FBgn0028530	12	10	+		+
chr2L	14351510	-	FBgn0261534	13	0		+	+
chr2L	14352156	+	FBgn0262354	5	0		+	+
chr2L	14355080	-	FBgn0261535	14	14	+		+
chr2L	14355147	+	FBgn0015791	29	24	+		+
chr2L	14359252	+	FBgn0001970	12	11	+		+
chr2L	14362069	+	FBgn0015546	4	8	+		+
chr2L	14381170	-	FBgn0020258	0	0		+		+
chr2L	14409547	-	FBgn0004858	20	0	+			+
chr2L	14417318	-	FBgn0264810	1	0		+		+
chr2L	14425131	-	FBgn0028871	1	0		+		+
chr2L	14450922	-	FBgn0028844	5	0		+		+
chr2L	14490862	+	FBgn0005771	25	0	+			+
chr2L	14524926	+	FBgn0053648	0	0		+		+
chr2L	14549075	-	FBgn0250844	6	0		+		+
chr2L	14563726	-	FBgn0028913	5	0		+		+
chr2L	14588234	-	FBgn0261566	1	0		+		+
chr2L	14613258	+	FBgn0000055	29	0		+		+
chr2L	14615555	+	FBgn0000056	29	0		+		+
chr2L	14712665	+	FBgn0028855	14	0		+		+
chr2L	14713777	+	FBgn0085194	10	0		+		+
chr2L	14730001	-	FBgn0261571	1	0		+		+
chr2L	14735843	+	FBgn0051835	5	0		+		+
chr2L	14737766	-	FBgn0028537	19	0		+		+
chr2L	14739914	+	FBgn0260953	5	0		+		+
chr2L	14741837	-	FBgn0260954	19	0		+		+
chr2L	14743253	+	FBgn0085195	27	0		+		+
chr2L	14744435	+	FBgn0261567	0	0		+		+
chr2L	14745210	-	FBgn0260955	11	0		+		+
chr2L	14760767	+	FBgn0028870	6	0		+		+
chr2L	14762765	+	FBgn0028838	2	0		+		+
chr2L	14765908	+	FBgn0028868	5	0		+		+
chr2L	14774981	-	FBgn0032549	2	0		+		+
chr2L	14784586	-	FBgn0032551	0	0		+		+
chr2L	14796537	-	FBgn0028866	0	0		+		+
chr2L	14802334	+	FBgn0250834	5	0		+		+
chr2L	14810788	+	FBgn0053309	3	0		+		+
chr2L	14842128	+	FBgn0261568	1	0		+		+
chr2L	14851749	-	FBgn0028886	8	1	+			+
chr2L	14872022	-	FBgn0032553	4	0		+		+
chr2L	14876236	-	FBgn0032554	5	0		+		+
chr2L	14881652	-	FBgn0013300	5	0		+		+
chr2L	14883715	-	FBgn0013301	6	0		+		+
chr2L	14924735	+	FBgn0259213	12	0		+		+
chr2L	14972300	-	FBgn0028887	2	0		+		+
chr2L	14997559	-	FBgn0086711	5	0	+			+
chr2L	15005733	+	FBgn0040228	10	26	+		+
chr2L	15007431	-	FBgn0261881	27	53	+		+
chr2L	15007813	+	FBgn0028926	29	61	+		+
chr2L	15009724	-	FBgn0261882	2	12	+		+
chr2L	15009939	+	FBgn0001974	14	18	+		+
chr2L	15017154	+	FBgn0260446	12	0		+		+
chr2L	15026909	+	FBgn0053310	4	0		+		+
chr2L	15031720	-	FBgn0051832	2	0		+		+
chr2L	15035471	+	FBgn0041713	19	0		+
chr2L	15038857	-	FBgn0001977	29	96	+		+
chr2L	15039496	+	FBgn0004837	10	5	+		+
chr2L	15057848	-	FBgn0000317	19	11	+		+
chr2L	15058303	+	FBgn0053679	0	0	+		+
chr2L	15060757	-	FBgn0010422	29	61	+		+
chr2L	15061656	+	FBgn0262526	6	0	+		+
chr2L	15070316	-	FBgn0024183	28	66		+		+
chr2L	15074776	+	FBgn0028879	12	0		+		+
chr2L	15109405	+	FBgn0028878	0	0		+		+
chr2L	15113480	+	FBgn0001978	28	38	+		+
chr2L	15200409	-	FBgn0028888	11	0		+		+
chr2L	15202092	-	FBgn0259965	2	0		+		+
chr2L	15215222	+	FBgn0262875	0	0		+		+
chr2L	15247714	-	FBgn0028516	13	0		+		+
chr2L	15248879	+	FBgn0028862	12	0	+			+
chr2L	15256304	-	FBgn0027559	9	12	+		+
chr2L	15256581	+	FBgn0259982	10	12	+		+
chr2L	15264969	-	FBgn0045842	25	20	+		+
chr2L	15272024	-	FBgn0261268	29	24	+		+
chr2L	15275091	-	FBgn0086691	28	39	+		+
chr2L	15285012	+	FBgn0028853	2	0		+		+
chr2L	15292239	-	FBgn0028850	5	0		+		+
chr2L	15292468	+	FBgn0011239	5	0		+		+
chr2L	15297808	+	FBgn0028852	3	0		+		+
chr2L	15318901	-	FBgn0041103	2	0		+		+
chr2L	15333864	+	FBgn0001981	10	0	+			+
chr2L	15361627	-	FBgn0032563	5	0		+		+
chr2L	15425585	-	FBgn0001983	1	0		+		+
chr2L	15433362	+	FBgn0028892	5	0		+		+
chr2L	15478269	-	FBgn0003448	2	0		+		+
chr2L	15484768	+	FBgn0020371	5	0		+		+
chr2L	15499110	+	FBgn0002524	26	121	+		+
chr2L	15547519	+	FBgn0259922	5	0		+		+
chr2L	15550410	+	FBgn0028880	4	0		+		+
chr2L	15552723	+	FBgn0028370	12	0		+		+
chr2L	15611969	-	FBgn0028950	5	0		+		+
chr2L	15613335	-	FBgn0028944	1	0		+		+
chr2L	15614824	-	FBgn0028949	6	0		+		+
chr2L	15616333	-	FBgn0028948	3	0		+		+
chr2L	15617002	+	FBgn0028947	0	0		+		+
chr2L	15623558	-	FBgn0028946	0	0		+		+
chr2L	15628684	+	FBgn0028945	7	0		+		+
chr2L	15630084	+	FBgn0028518	5	0		+		+
chr2L	15659474	-	FBgn0028864	4	0		+		+
chr2L	15661041	+	FBgn0028517	0	0		+		+
chr2L	15670174	+	FBgn0264544	0	0		+		+
chr2L	15676102	-	FBgn0264989	12	0		+		+
chr2L	15694471	-	FBgn0051780	4	0		+		+
chr2L	15696038	+	FBgn0051827	0	0		+		+
chr2L	15705171	+	FBgn0264545	0	0		+		+
chr2L	15711099	-	FBgn0028863	12	0		+		+
chr2L	15718272	-	FBgn0264990	12	0		+		+
chr2L	15748155	-	FBgn0010382	8	13	+		+
chr2L	15751054	-	FBgn0001989	29	49	+		+
chr2L	15752253	+	FBgn0001986	12	28	+		+
chr2L	15762755	-	FBgn0001987	25	4	+		+
chr2L	15764220	+	FBgn0028507	23	19	+
chr2L	15768349	-	FBgn0001990	23	18	+		+
chr2L	15771159	-	FBgn0041627	7	20	+		+
chr2L	15773113	-	FBgn0051826	3	0		+		+
chr2L	15776852	-	FBgn0264260	5	0		+		+
chr2L	15784108	+	FBgn0028901	3	0		+		+
chr2L	15812141	-	FBgn0262150	6	0		+		+
chr2L	15835658	-	FBgn0028900	4	0		+		+
chr2L	15852592	+	FBgn0028903	5	0		+		+
chr2L	15854126	+	FBgn0028902	5	0		+		+
chr2L	15863262	+	FBgn0261924	0	0		+		+
chr2L	15865429	-	FBgn0261925	1	0		+		+
chr2L	15880065	-	FBgn0028935	2	0		+		+
chr2L	15893811	-	FBgn0041183	2	0		+		+
chr2L	15895560	+	FBgn0051735	4	0		+		+
chr2L	15900487	-	FBgn0051823	0	0		+		+
chr2L	15902377	-	FBgn0051821	5	0		+		+
chr2L	15916888	+	FBgn0028514	2	2		+		+
chr2L	15923395	+	FBgn0028857	4	0		+		+
chr2L	15941441	+	FBgn0028856	4	0		+		+
chr2L	15960243	+	FBgn0028645	10	0		+		+
chr2L	15962432	-	FBgn0032577	6	0		+		+
chr2L	15979535	+	FBgn0028858	5	0		+		+
chr2L	16000537	+	FBgn0028644	7	0		+		+
chr2L	16003641	-	FBgn0085196	3	0		+		+
chr2L	16004325	+	FBgn0045827	8	0		+		+
chr2L	16006279	-	FBgn0051820	13	0		+		+
chr2L	16042032	+	FBgn0000182	13	0		+		+
chr2L	16049995	+	FBgn0013433	6	0				+
chr2L	16095009	+	FBgn0028520	5	0		+		+
chr2L	16133508	+	FBgn0028884	5	0		+		+
chr2L	16135237	-	FBgn0085197	8	0		+		+
chr2L	16165831	+	FBgn0001991	15	0		+		+
chr2L	16211459	+	FBgn0028893	5	0		+		+
chr2L	16231475	+	FBgn0261999	14	0		+		+
chr2L	16241939	+	FBgn0262000	1	0		+		+
chr2L	16257606	-	FBgn0024734	29	100	+		+
chr2L	16257688	+	FBgn0028515	29	199	+		+
chr2L	16261877	-	FBgn0002673	7	4	+		+
chr2L	16262141	+	FBgn0028897	5	12	+		+
chr2L	16287728	-	FBgn0001994	29	64	+		+
chr2L	16288292	+	FBgn0040079	24	28	+		+
chr2L	16291284	+	FBgn0028896	5	1		+	+
chr2L	16292970	-	FBgn0032582	2	0		+	+
chr2L	16294207	+	FBgn0001992	2	0		+	+
chr2L	16299875	-	FBgn0028375	26	35	+		+
chr2L	16299943	+	FBgn0028895	5	3	+		+
chr2L	16302954	-	FBgn0028894	28	126	+		+
chr2L	16303264	+	FBgn0028525	2	0	+		+
chr2L	16307298	-	FBgn0015338	27	92	+		+
chr2L	16307346	+	FBgn0011708	29	39	+		+
chr2L	16310726	-	FBgn0000339	28	103	+		+
chr2L	16310956	+	FBgn0001086	8	88	+		+
chr2L	16326207	-	FBgn0000250	29	28	+		+
chr2L	16327069	+	FBgn0014092	23	16	+		+
chr2L	16329132	-	FBgn0001995	25	36	+		+
chr2L	16329925	+	FBgn0040984	0	0			+
chr2L	16337885	-	FBgn0028899	2	0		+		+
chr2L	16340368	-	FBgn0259151	5	1		+		+
chr2L	16342324	-	FBgn0265578	1	0		+		+
chr2L	16352628	-	FBgn0087041	0	2	+		+
chr2L	16352934	+	FBgn0028506	20	35	+		+
chr2L	16356735	-	FBgn0025678	29	352	+		+
chr2L	16365903	+	FBgn0028841	2	0		+		+
chr2L	16417884	-	FBgn0020416	22	71		+		+
chr2L	16445278	+	FBgn0020415	26	36		+	+
chr2L	16447330	+	FBgn0028523	14	27	+		+
chr2L	16450907	+	FBgn0020414	27	77	+		+
chr2L	16485998	-	FBgn0005677	13	0	+			+
chr2L	16488148	+	FBgn0032585	1	0				+
chr2L	16491540	+	FBgn0032586	29	56	+		+
chr2L	16528922	-	FBgn0032587	19	16	+		+
chr2L	16542546	+	FBgn0051816	4	0		+		+
chr2L	16545016	+	FBgn0259735	27	14	+			+
chr2L	16549959	-	FBgn0032588	8	0		+		+
chr2L	16605822	+	FBgn0051815	3	0		+	+
chr2L	16607370	+	FBgn0032590	5	0		+	+
chr2L	16676666	-	FBgn0032593	1	0
chr2L	16677185	+	FBgn0001185	17	11	+		+
chr2L	16680054	+	FBgn0261278	28	27	+		+
chr2L	16682402	-	FBgn0051807	5	0		+	+
chr2L	16682503	+	FBgn0053552	4	0		+	+
chr2L	16715891	+	FBgn0062978	22	0				+
chr2L	16716195	-	FBgn0086907	9	0	+			+
chr2L	16719932	+	FBgn0000409	29	429	+		+
chr2L	16724858	-	FBgn0027779	29	58		+	+
chr2L	16729777	+	FBgn0051812	0	4	+		+
chr2L	16731039	-	FBgn0032595	29	62	+		+
chr2L	16732133	-	FBgn0032596	29	134	+		+
chr2L	16732550	+	FBgn0032597	29	38	+		+
chr2L	16738388	-	FBgn0015391	15	46	+		+
chr2L	16738852	+	FBgn0032598	2	1	+		+
chr2L	16743099	-	FBgn0261068	18	50	+		+
chr2L	16743404	+	FBgn0032600	28	19	+		+
chr2L	16754336	+	FBgn0032601	11	0		+		+
chr2L	16760138	-	FBgn0032602	0	0		+		+
chr2L	16766734	+	FBgn0264695	24	0		+		+
chr2L	16790721	-	FBgn0000406	20	0			+
chr2L	16791568	+	FBgn0032603	17	1	+		+
chr2L	16794211	+	FBgn0040262	3	0		+	+
[truncated: 11,576 more rows]
